# Supplementary material for: Non-animal models for blood–brain barrier permeability evaluation of drug-like compounds
Source: Sci Rep. 2024 Apr 17;14:8908. doi: 10.1038/s41598-024-59734-9 (PMC11024088; doi:10.1038/s41598-024-59734-9)
Supplement: Supplementary file 1 — Supplementary Information 1. [file 41598_2024_59734_MOESM1_ESM.zip]

Archive with 3 entries (3 files):
- Dataset/UNIQUE_DATASET_BBB2.csv
- Dataset/BBB_feat_sel.sdf
- Dataset/logBB_feat_sel.csv
