# Supplementary material for: Non-animal models for blood–brain barrier permeability evaluation of drug-like compounds
Source: Sci Rep. 2024 Apr 17;14:8908. doi: 10.1038/s41598-024-59734-9 (PMC11024088; doi:10.1038/s41598-024-59734-9)
Supplement: Supplementary file 1 — Supplementary Information 1. [file 41598_2024_59734_MOESM1_ESM.zip › Dataset/UNIQUE_DATASET_BBB2.csv]

Comp_id	SMILES (Canonical)	activity (Concatenate)	Comp_name (First)
BBB0001	CC(N)Cc1ccccc1	1	AMPHETAMINE
BBB0002	C1CC1	1	CYCLOPROPANE
BBB0003	C=CCC1(C(C)C#CCC)C(=O)NC(=O)N(C)C1=O	1	METHOHEXITAL
BBB0004	C=COC=C	1	DIVINYLETHER
BBB0005	C=COCC(F)(F)F	1	FLUROXENE
BBB0006	CC(=O)Nc1ccc(O)cc1	1	ACETAMINOPHEN (PARACETAMOL)
BBB0007	CC(=O)Oc1ccccc1C(=O)O	1	ASPIRIN
BBB0008	CC(C(=O)O)c1cccc(C(=O)c2ccccc2)c1	1	KETOPROFEN
BBB0009	CC(C)=CCN1CCC2(C)c3cc(O)ccc3CC1C2C	1	PENTAZOCINE
BBB0010	CC(CN1c2ccccc2Sc2ccccc21)N(C)C	1	PROMETHAZINE
BBB0011	CC(NC(C)(C)C)C(=O)c1cccc(Cl)c1	1	BUPROPION
BBB0012	CC1C2Cc3ccc(O)cc3C1(C)CCN2CC1CC1	1	CYCLAZOCINE
BBB0013	CCC1(C)CC(=O)NC1=O	1	ETHOSUXIMIDE
BBB0014	CCC1(CCC(C)C)C(=O)NC(=O)NC1=O	1	AMOBARBITAL
BBB0015	CCC1(c2ccccc2)C(=O)NC(=O)NC1=O	1	PHENOBARBITAL
BBB0016	CCCC(C)C1(CC)C(=O)NC(=O)NC1=O	1	PENTOBARBITAL
BBB0017	CCCC(CCC)C(=O)O	1	VALPROICACID
BBB0018	CCCN(CCC)CCc1cccc2c1CC(=O)N2	1	SKF101468
BBB0019	CCN(CC)C(=S)SSC(=S)N(CC)CC	1	DISULFIRAM
BBB0020	CCNCc1c(CSC)cnc(C)c1O	1	TAMITINOL
BBB0021	CCOC(=O)C1(c2ccccc2)CCN(C)CC1	1	PETHIDINE
BBB0022	CCOCC	1	DIETHYLETHER
BBB0023	CN(C)CCC=C1c2ccccc2CCc2ccccc21	1	AMITRIPTYLINE
BBB0024	CN(C)CCCN1c2ccccc2CCc2ccc(Cl)cc21	1	CLOMIPRAMINE
BBB0025	CN(C)CCCN1c2ccccc2CCc2ccccc21	1	IMIPRAMINE
BBB0026	CN(C)CCCN1c2ccccc2Sc2ccc(C(F)(F)F)cc21	1	TRIFLUOPROMAZINE
BBB0027	CN(C)CCCN1c2ccccc2Sc2ccc(Cl)cc21	1	CHLORPROMAZINE
BBB0028	CN(C)CCCN1c2ccccc2Sc2ccccc21	1	PROMAZINE
BBB0029	CN(C)CCOC(C)(c1ccccc1)c1ccccn1	1	DOXYLAMINE
BBB0030	CN(C)CCOC(c1ccccc1)c1ccccc1	1	DIPHENHYDRAMINE
BBB0031	CN(C)CCc1ccccn1	1	5-67
BBB0032	CN1C(=O)C(O)N=C(c2ccccc2)c2cc(Cl)ccc21	1	TEMAZEPAM
BBB0033	CN1C(=O)CC(=O)N(c2ccccc2)c2cc(Cl)ccc21	1	CLOBAZAM
BBB0034	CN1C(=O)CN=C(c2ccccc2)c2cc(Cl)ccc21	1	DIAZEPAM
BBB0035	CN1C(=O)CN=C(c2ccccc2F)c2cc([N+](=O)[O-])ccc21	1	FLUNITRAZEPAM
BBB0036	CN1C(=O)NC(=O)C(C)(C2=CCCCC2)C1=O	1	HEXOBARBITAL
BBB0037	CN1C2CCC1CC(OC(=O)C(CO)c1ccccc1)C2	1	ATROPINE
BBB0038	CN1CCC23c4c5ccc(O)c4OC2C(O)C=CC3C1C5	1	MORPHINE
BBB0039	CN1CCCCC1CCN1c2ccccc2Sc2ccc(S(C)(=O)=O)cc21	1	SULFORIDAZINE
BBB0040	CN1CCCCC1CCN1c2ccccc2Sc2ccc(S(C)=O)cc21	1	MESORIDAZINE
BBB0041	CN1CCN(CCCN2c3ccccc3Sc3ccc(C(F)(F)F)cc32)CC1	1	TRIFLUOPERAZINE
BBB0042	CN1CCN2c3ccccc3Cc3ccccc3C2C1	1	MIANSERIN
BBB0043	CN1CCN2c3ncccc3Cc3ccccc3C2C1	1	MIRTAZAPINE
BBB0044	CNC(=O)Oc1ccc2c(c1)C1(C)CCN(C)C1N2C	1	PHYSOSTIGMINE
BBB0045	CNCCCN1c2ccccc2CCc2ccccc21	1	DESIPRAMINE
BBB0046	CNCCc1ccccn1	1	5-66
BBB0047	COC(F)(F)C(Cl)Cl	1	METHOXYFLURANE
BBB0048	COc1cc(Cc2cnc(N)nc2N)cc(OC)c1OC	1	TRIMETHOPRIM
BBB0049	COc1ccc2c3c1OC1C(O)C=CC4C(C2)N(C)CCC341	1	CODEINE
BBB0050	CSc1ccc2c(c1)N(CCC1CCCCN1C)c1ccccc1S2	1	THIORIDAZINE
BBB0051	Cc1cc(NS(=O)(=O)c2ccc(N)cc2)no1	1	SULFAMETHOXAZOLE
BBB0052	Cc1cccc2c1Oc1ccccc1C1(O)CCN(C)CC21	1	BELOXEPIN
BBB0053	Cc1nc2n(c(=O)c1CCN1CCC(c3noc4cc(F)ccc34)CC1)CCCC2	1	RISPERIDONE
BBB0054	Cc1ncc2n1-c1ccc(Cl)cc1C(c1ccccc1F)=NC2	1	MIDAZOLAM
BBB0055	Cc1nnc2n1-c1ccc(Cl)cc1C(c1ccccc1)=NC2	1	ALPRAZOLAM
BBB0056	Cc1nnc2n1-c1ccc(Cl)cc1C(c1ccccc1Cl)=NC2	1	TRIAZOLAM
BBB0057	ClC(Cl)Cl	1	CHLOROFORM
BBB0058	ClC=C(Cl)Cl	1	TRICHLOROETHYLENE
BBB0059	ClCCl	1	DICHLOROMETHANE
BBB0060	Cn1cnc2c1c(=O)[nH]c(=O)n2C	1	THEOBROMINE
BBB0061	FC(Br)C(F)(F)F	1	TEFLURANE
BBB0062	FC(F)(F)C(Cl)Br	1	HALOTHANE
BBB0063	FC(F)OC(Cl)C(F)(F)F	1	ISOFLURANE
BBB0064	FC(F)OC(F)(F)C(F)Cl	1	ENFLURANE
BBB0065	FCOC(C(F)(F)F)C(F)(F)F	1	SEVOFLURANE
BBB0066	NC(=O)N1c2ccccc2C=Cc2ccccc21	1	CARBAMAZEPINE
BBB0067	NC12CC3CC(CC(C3)C1)C2	1	AMANTADINE
BBB0068	NCC1(CC(=O)O)CCCCC1	1	GABAPENTIN
BBB0069	NCCc1nccs1	1	5-68
BBB0070	NS(=O)(=O)Cc1noc2ccccc12	1	ZONISAMIDE
BBB0071	Nc1ccc(S(=O)(=O)Nc2ncccn2)cc1	1	SULFADIAZINE
BBB0072	Nc1nc(=O)[nH]cc1F	1	FLUCYTOSINE
BBB0073	Nc1nc2c(ncn2COC(CO)CO)c(=O)[nH]1	1	GANCICLOVIR
BBB0074	O=C(CCCN1CCC(O)(c2ccc(Br)cc2)CC1)c1ccc(F)cc1	1	BROMPERIDOL
BBB0075	O=C(CCCN1CCC(O)(c2ccc(Cl)cc2)CC1)c1ccc(F)cc1	1	HALOPERIDOL
BBB0076	O=C(NCCN1CCOCC1)c1ccc(Cl)cc1	1	MOCLOBEMIDE
BBB0077	O=C1CCC2(O)C3Cc4ccc(O)c5c4C2(CCN3CC2CC2)C1O5	1	NALTREXONE
BBB0078	O=C1NC(=O)C(c2ccccc2)(c2ccccc2)N1	1	PHENYTOIN
BBB0079	O=C1Nc2ccc(Cl)cc2C(c2ccccc2)=NC1O	1	OXAZEPAM
BBB0080	OC(Cn1cncn1)(Cn1cncn1)c1ccc(F)cc1F	1	FLUCONAZOLE
BBB0081	OCCN1CCN(CCC=C2c3ccccc3Sc3ccc(C(F)(F)F)cc32)CC1	1	FLUPENTIXOL
BBB0082	OCCN1CCN(CCCN2c3ccccc3Sc3ccc(C(F)(F)F)cc32)CC1	1	FLUPHENAZINE
BBB0083	OCCN1CCN(CCCN2c3ccccc3Sc3ccc(Cl)cc32)CC1	1	PERPHENAZINE
BBB0084	OCCOCCN1CCN(C(c2ccccc2)c2ccc(Cl)cc2)CC1	1	HYDROXYZINE
BBB0085	S=C(NC1CCCCC1)N1CCC(c2c[nH]cn2)CC1	1	THIOPERAMIDE
BBB0086	BrC(Br)Br	1	BROMOFORM
BBB0087	C#CC(C)(O)CC	1	METHYLPENTYNOL
BBB0088	C#CC(O)(/C=C/Cl)CC	1	ETHCHLORVYNOL
BBB0089	C#CC(OC(N)=O)c1ccccc1	1	CARFIMATE
BBB0090	C#CC1(O)CCC2C3C(C)CC4=C(CCC(=O)C4)C3CCC21C	1	TIBOLONE
BBB0091	C#CC1(OC(N)=O)CCCCC1	1	ETHINAMATE
BBB0092	C#CC1(OCC(O)CN2CCN(c3ccc(F)cc3)CC2)CCCCC1	1	FLUCIPRAZINE
BBB0093	C#CCC1(OC(N)=O)CCCCC1	1	HEXAPROPYMATE
BBB0094	C#CCN(C)C(C)Cc1ccccc1	1	SELEGILINE
BBB0095	C#CCN(C)CCCOc1ccc(Cl)cc1Cl	1	CLORGILINE
BBB0096	C#CCN(C)Cc1ccccc1	1	PARGYLINE
BBB0097	C#CCN1C(=O)CN=C(c2ccccc2)c2cc(Cl)ccc21	1	PINAZEPAM
BBB0098	C#CCN[C@@H]1CCc2ccccc21	1	RASAGILINE
BBB0099	C#C[C@]1(O)CC[C@H]2[C@@H]3CCC4=Cc5c(cnn5-c5ccc(F)cc5)C[C@]4(C)[C@H]3CC[C@@]21C	1	NIVAZOL (NIVACORTOL)
BBB0100	C/C(=C(/CCO)SSCC1CCCO1)N(C=O)Cc1cnc(C)nc1N	1	FURSULTIAMINE
BBB0101	C/C(=C(/CCOC(=O)c1ccccc1)SS/C(CCOC(=O)c1ccccc1)=C(\C)N(C=O)Cc1cnc(C)nc1N)N(C=O)Cc1cnc(C)nc1N	1	BISBENTIAMINE
BBB0102	C/C(=C(\CCOC(=O)c1ccccc1)SC(=O)c1ccccc1)N(C=O)Cc1cnc(C)nc1N	1	BENTIAMINE
BBB0103	C/C(=C(\CCOP(=O)(O)O)SC(=O)c1ccccc1)N(C=O)Cc1cnc(C)nc1N	1	BENFOTIAMINE
BBB0104	C/C(=C1\CCOC(=O)S1)N(C=O)Cc1cnc(C)nc1N	1	CYCOTIAMINE
BBB0105	C/C(=C\CCN1CCC2(CC1)C(=O)NCN2c1ccccc1)c1ccc(F)cc1	1	SPIRILENE
BBB0106	C/C=C(/CC)C(=O)NC(N)=O	1	ECTYLUREA
BBB0107	C/C=C/C(=O)N(CC)C(CC)C(=O)N(C)C	1	CROTETAMIDE
BBB0108	C/C=C/C(=O)N(CCC)C(CC)C(=O)N(C)C	1	CROPROPAMIDE
BBB0109	C/C=C\C1O[C@]2(C(=O)COC(=O)c3ccncc3)CC[C@@]3(O1)[C@@H]1CCC4=CC(=O)CC[C@]4(C)[C@H]1[C@@H](O)C[C@]23C	1	NICOCORTONIDE
BBB0110	C/N=C(/Cc1ccc2ccccc2c1)NC	1	NAPACTADINE
BBB0111	C1=C(CC2=NCCN2)CCc2ccccc21	1	NAPAMEZOLE
BBB0112	C1=CCC2=C3C(=NC2=C1)CCNC3Cc1ccccc1	1	FENHARMANE
BBB0113	C1=Cc2cccc(OCC3CNCCO3)c2C1	1	INDELOXAZINE
BBB0114	C1CCCCC1	1	CYCLOHEXANE
BBB0115	C1CCc2nnnn2CC1	1	PENTYLENETETRAZOLE (PENTETRAZOL)
BBB0116	C=C	1	ETHYLENE (ETHENE)
BBB0117	C=C(C)CNCC(=O)N(C)c1ccc(Cl)cc1C(=O)c1ccccc1	1	DINAZAFONE
BBB0118	C=C1CC2C3C=CC4=CC(=O)CC[C@]4(C)C3[C@@H](O)C[C@]2(C)[C@@]1(O)C(=O)CO	1	ISOPREDNIDENE
BBB0119	C=C1CC2C3CCC4=CC(=O)C=C[C@]4(C)C3[C@@H](O)C[C@]2(C)[C@@]1(O)C(=O)CO	1	PREDNYLIDENE
BBB0120	C=C1CC2C3CCC4=CC(=O)C=C[C@]4(C)[C@@]3(F)[C@@H](O)C[C@]2(C)[C@@]1(O)C(=O)CO	1	FLUPREDNIDENE
BBB0121	C=C1CC[C@@]2(O)[C@H]3Cc4ccc(O)c5c4[C@@]2(CCN3CC2CC2)[C@H]1O5	1	NALMEFENE
BBB0122	C=C1C[C@H](C)[C@H]2[C@H]3Cc4ccc(O)cc4[C@@]2(CCN3CC2CCC2)C1	1	XORPHANOL
BBB0123	C=C1Cc2c(CCN(CCC)CCC)ccc(O)c2N1	1	1-48
BBB0124	C=C1c2ccccc2CN(CCCN(C)C)c2ccccc21	1	ENPRAZEPINE
BBB0125	C=CC(N)CCC(=O)O	1	VIGABATRIN
BBB0126	C=CC1(C(C)CCC)C(=O)NC(=O)NC1=O	1	VINYLBITAL
BBB0127	C=CC1O[C@@H]2C[C@H]3[C@@H]4CCC5=CC(=O)C=C[C@]5(C)[C@@]4(F)[C@@H](O)C[C@]3(C)[C@]2(C(=O)CO)O1	1	ACROCINONIDE
BBB0128	C=CCC(CC)(CC)C(N)=O	1	VALDETAMIDE
BBB0129	C=CCC(N)Cc1ccccc1	1	ALETAMINE (ALFETAMINE)
BBB0130	C=CCC(N)c1ccccc1-c1noc2ccccc12	1	ORG34167
BBB0131	C=CCC1(C(C)C)C(=O)NC(=O)NC1=O	1	APROBARBITAL
BBB0132	C=CCC1(C(C)CC)C(=O)NC(=O)NC1=O	1	TALBUTAL
BBB0133	C=CCC1(C(C)CCC)C(=O)N=C(S)NC1=O	1	THIAMYLAL
BBB0134	C=CCC1(C(C)CCC)C(=O)NC(=O)NC1=O	1	SECOBARBITAL
BBB0135	C=CCC1(C2C=CCCC2)C(=O)NC(=S)NC1=O	1	THIALBARBITAL
BBB0136	C=CCC1(CC(=C)Br)C(=O)NC(=O)NC1=O	1	BRALLOBARBITAL
BBB0137	C=CCC1(CC(C)(C)C)C(=O)NC(=O)NC1=O	1	NEALBARBITAL
BBB0138	C=CCC1(CC(C)C)C(=O)NC(=O)NC1=O	1	BUTALBITAL
BBB0139	C=CCC1(CC(C)O)C(=O)NC(=O)NC1=O	1	PROXIBARBAL
BBB0140	C=CCC1(CC=C)C(=O)NC(=O)NC1=O	1	ALLOBARBITAL (ALLOBARBITOL)
BBB0141	C=CCN1C(=O)C(CC(C)C)NC1=S	1	ALBUTOIN
BBB0142	C=CCN1C(=O)OC(C)C1=O	1	ALLOMETHADIONE
BBB0143	C=CCN1CC(C(=O)N(CCCN(C)C)C(=O)NCC)CC2c3cccc4[nH]cc(c34)CC21	1	CABERGOLINE
BBB0144	C=CCN1CCC23c4c5ccc(O)c4OC2C(=O)CCC3(O)C1C5	1	NALOXONE
BBB0145	C=CCN1CCC23c4c5ccc(O)c4OC2C(O)C=CC3C1C5	1	NALORPHINE
BBB0146	C=CCN1CCC23c4c5ccc(O)c4O[C@H]2C2(OC)C=CC3(C[C@@H]2C(C)(O)CCC)C1C5	1	ALLETORPHINE
BBB0147	C=CCN1CCC23c4c5ccc(OC(C)=O)c4OC2C(OC(C)=O)C=CC3C1C5	1	DIACETYLNALORPHINE
BBB0148	C=CCN1CCCC1CNC(=O)c1cc(S(=O)(=O)NC)c(N)cc1OC	1	ALPIROPRIDE
BBB0149	C=CCN1CCCC1CNC(=O)c1cc(S(N)(=O)=O)cc(OC)c1OC	1	VERALIPRIDE
BBB0150	C=CCN1CC[C@]23CCCC[C@H]2[C@H]1Cc1ccc(O)cc13	1	LEVALLORPHAN
BBB0151	C=CCONC1=Nc2ccc(Cl)cc2C(c2ccccc2Cl)=NC1	1	ULDAZEPAM
BBB0152	C=C[C@@H]1CNCC[C@H]1CCCc1ccnc2ccc(OC)cc12	1	IVOQUALINE
BBB0153	C=C[C@H]1CN2CC[C@H]1C[C@@H]2[C@@H](O)c1ccnc2ccc(OC)cc12	1	QUINIDINE
BBB0154	C=C[C@H]1CNCC[C@H]1CCCc1ccnc2ccc(OC)cc12	1	VIQUALINE
BBB0155	CC(=O)C1CCC2C3CCC4=CC(=O)CCC4(C)C3CCC12C	1	PROGESTERONE
BBB0156	CC(=O)C1CCC2C3CCC4CC(O)CCC4(C)C3CCC12C	1	PREGNANOLONE (ELTANOLONE)
BBB0157	CC(=O)N1CCN(C(=O)Cc2ccc(Cl)c(Cl)c2)C(CN2CCCC2)C1	1	GR85571
BBB0158	CC(=O)NCC1(c2ccccc2)CCN(CCCC(=O)c2ccc(F)cc2)CC1	1	ACEPERONE
BBB0159	CC(=O)NCCCC(NC(C)=O)C(=O)O	1	BISORCIC
BBB0160	CC(=O)NCCCN1CCN(c2cc(Cl)ccc2Cl)CC1	1	ACAPRAZINE
BBB0161	CC(=O)NCCCOc1cccc(CN2CCCCC2)c1	1	24
BBB0162	CC(=O)NCCn1c(C)cc(C=O)c1C	1	ALORACETAM
BBB0163	CC(=O)NNC(=O)CC(O)(c1ccccc1)c1ccccc1	1	DIPHOXAZIDE
BBB0164	CC(=O)N[C@@H](CCC(N)=O)C(=O)O	1	ACEGLUTAMIDE
BBB0165	CC(=O)Nc1ccc(OC(=O)[C@@H]2CCC(=O)N2)cc1	1	PIDOLACETAMOL
BBB0166	CC(=O)Nc1ccc(OC(=O)c2ccccc2O)cc1	1	ACETAMINOSALOL
BBB0167	CC(=O)Nc1ccc(OC(=O)c2ccccc2OC(C)=O)cc1	1	BENORILATE
BBB0168	CC(=O)Nc1ccc(OC(C)(C)C)cc1	1	BUTACETIN
BBB0169	CC(=O)Nc1ccc(S(=O)(=O)c2ccc(NC(C)=O)cc2)cc1	1	ORNIDAZOLE
BBB0170	CC(=O)Nc1cccc(O)c1	1	METACETAMOL
BBB0171	CC(=O)Nc1nnc(S(N)(=O)=O)s1	1	ACETAZOLAMIDE
BBB0172	CC(=O)OC(c1ccccc1)C1CCCCN1	1	PHACETOPERANE
BBB0173	CC(=O)OC1CC2C(COC(=O)CC(C)C)=COC(OC(=O)CC(C)C)C2C12CO2	1	DIDROVALTRATE
BBB0174	CC(=O)OCC(=O)OCC/C(SC(=O)c1ccco1)=C(/C)N(C=O)Cc1cnc(C)nc1N	1	ACEFURTIAMINE
BBB0175	CC(=O)OCC(=O)[C@@]1(O)CCC2C3CCC4=CC(=O)C=C[C@]4(C)[C@@]3(Cl)[C@@H](Cl)C[C@@]21C	1	DICHLORISONE-ACETATE
BBB0176	CC(=O)OCC(=O)[C@@]1(O)CCC2C3CCC4=CC(=O)CC[C@]4(C)[C@@]3(F)[C@@H](O)C[C@@]21C	1	FLUDROCORTISONE-ACETATE
BBB0177	CC(=O)OCC(=O)[C@@]1(O)CCC2C3C[C@H](Cl)C4=CC(=O)C=C[C@]4(C)C3C(=O)C[C@@]21C	1	CHLOROPREDNISONE-ACETATE
BBB0178	CC(=O)OCC(=O)[C@@]1(O)CC[C@H]2C3CCC4=CC(=O)CC[C@]4(C)[C@H]3C(=O)C[C@@]21C	1	CORTISONE-ACETATE
BBB0179	CC(=O)OCC(=O)[C@@]1(O)CC[C@H]2[C@@H]3CCC4=CC(=O)C=C[C@]4(C)[C@@]3(F)[C@@H](O)C[C@@]21C	1	ISOFLUPREDONE-ACETATE
BBB0180	CC(=O)OCC(=O)[C@@]1(O)CC[C@H]2[C@@H]3CCC4=CC(=O)C=C[C@]4(C)[C@H]3[C@@H](O)C[C@@]21C	1	PREDNISOLONE-ACETATE
BBB0181	CC(=O)OCC(=O)[C@@]1(O)CC[C@H]2[C@@H]3CCC4=CC(=O)CC[C@]4(C)[C@H]3[C@@H](O)C[C@@]21C	1	HYDROCORTISONE-ACETATE
BBB0182	CC(=O)OCC(=O)[C@@]1(O)CC[C@H]2[C@@H]3C[C@H](C)C4=CC(=O)C=C[C@]4(C)[C@H]3[C@@H](O)C[C@@]21C	1	METHYLPREDNISOLONE-ACETATE
BBB0183	CC(=O)OCC(=O)[C@@]1(O)[C@@H](C)C[C@H]2[C@@H]3CCC4=CC(=O)C=C[C@]4(C)[C@@]3(F)[C@@H](O)C[C@@]21C	1	BETAMETHASONE-ACETATE (DEXAMETHASONE-ACETATE)
BBB0184	CC(=O)OCC(=O)[C@@]1(O)[C@H](C)C[C@H]2C3C=C(C)C4=Cc5c(cnn5-c5ccccc5)C[C@]4(C)[C@H]3[C@@H](O)C[C@@]21C	1	CORTIVAZOL
BBB0185	CC(=O)OCC(=O)[C@@]1(O)[C@H](C)C[C@H]2C3CC(F)(F)C4=CC(=O)C=C[C@]4(C)[C@@]3(F)[C@@H](O)C[C@@]21C	1	CORMETHASONEACETATE (CORMETASONE-ACETATE)
BBB0186	CC(=O)OCC(=O)[C@@]1(O)[C@H](C)C[C@H]2C3C[C@H](F)C4=CC(=O)C=C[C@]4(C)[C@H]3[C@@H](O)C[C@@]21C	1	PARAMETHASONE-ACETATE
BBB0187	CC(=O)OCC(=O)[C@@]1(O)[C@H](OC(C)=O)C[C@H]2C3CCC4=CC(=O)C=C[C@]4(C)[C@@]3(F)[C@@H](O)C[C@@]21C	1	TRIAMCINOLONE-DIACETATE
BBB0188	CC(=O)OCC(=O)[C@@]1(OC(=O)C(C)C)[C@@H](C)C[C@H]2[C@@H]3CCC4=CC(=O)C=C[C@]4(C)[C@@]3(F)[C@@H](O)C[C@@]21C	1	BETAMETHASONE-ACIBUTATE
BBB0189	CC(=O)OCC(=O)[C@@]1(OC(=O)c2ccco2)[C@H](C)C[C@H]2C3CCC4=CC(=O)C=C[C@]4(C)[C@@]3(F)[C@@H](O)C[C@@]21C	1	DEXAMETHASONE-ACEFURATE
BBB0190	CC(=O)OCC(=O)[C@@]1(OC(C)=O)[C@@H](C)C[C@H]2C3C[C@H](F)C4=CC(=O)C=C[C@]4(C)[C@@]3(F)[C@@H](O)C[C@@]21C	1	DIFLORASONE-DIACETATE
BBB0191	CC(=O)OCC(=O)[C@@]12N=C(C)O[C@@H]1CC1C3CCC4=CC(=O)C=C[C@]4(C)C3[C@@H](O)C[C@@]12C	1	DEFLAZACORT
BBB0192	CC(=O)OCC(=O)[C@@]12N=C(C)O[C@@H]1C[C@H]1[C@@H]3CCC4=CC(=O)C=C[C@]4(C)[C@@]3(F)[C@@H](O)C[C@@]12C	1	FLUAZACORT
BBB0193	CC(=O)OCC(=O)[C@@]12OC(C)(C)O[C@@H]1CC1C3CC(C=O)=C4C=C(OCCCl)CC[C@]4(C)[C@@]3(F)[C@@H](O)C[C@@]12C	1	FORMOCORTAL
BBB0194	CC(=O)OCC(=O)[C@@]12OC(C)(C)O[C@@H]1CC1C3C[C@H](F)C4=CC(=O)C=C[C@]4(C)C3[C@@H](O)C[C@@]12C	1	FLUNISOLIDE-ACETATE
BBB0195	CC(=O)OCC(=O)[C@@]12OC(C)(C)O[C@@H]1CC1C3C[C@H](F)C4=CC(=O)C=C[C@]4(C)[C@@]3(F)[C@@H](O)C[C@@]12C	1	FLUOCINONIDE
BBB0196	CC(=O)OCC(=O)[C@@]12OC(C)(C)O[C@@H]1C[C@H]1C3CC(C#N)=C4C=C(OCCCl)CC[C@]4(C)[C@@]3(F)[C@@H](O)C[C@@]12C	1	CICORTONIDE
BBB0197	CC(=O)OCC(=O)[C@@]12OC3(CCCC3)O[C@@H]1C[C@H]1[C@@H]3CCC4=CC(=O)C=C[C@]4(C)[C@@]3(F)[C@@H](O)C[C@@]12C	1	AMCINONIDE
BBB0198	CC(=O)OCC(=O)[C@H]1[C@H](C)C[C@H]2C3C[C@H](F)C4=CC(=O)C=C[C@]4(C)[C@@]3(Cl)[C@@H](O)C[C@@]21C	1	CLOCORTOLONE-ACETATE
BBB0199	CC(=O)OCC(CCn1cnc2cnc(N)nc21)COC(C)=O	1	FAMCICLOVIR
BBB0200	CC(=O)OCC/C(SC(C)=O)=C(\C)N(C=O)Cc1cnc(C)nc1N	1	ACETIAMINE
BBB0201	CC(=O)OCC1=COC(OC(=O)CC(C)(C)OC(C)=O)C2C1=CC(OC(=O)CC(C)C)C21CO1	1	ACEVALTRATE
BBB0202	CC(=O)OCC1=CO[C@@H](OC(=O)CC(C)C)[C@H]2C1=C[C@H](OC(=O)CC(C)C)[C@]21CO1	1	VALTRATE
BBB0203	CC(=O)OCCN1CCN(CCCN2c3ccccc3Sc3ccc(Cl)cc32)CC1	1	THIOPROPAZATE
BBB0204	CC(=O)O[C@H]1CC[C@]2(C)C3CC[C@@]4(C)C(CC[C@@H]4[C@H](C)CCCC(C)C)C3C[C@@H](Br)[C@@]2(Br)C1	1	ACEBROCHOL
BBB0205	CC(=O)O[C@]1(C(C)=O)CCC2C3C[C@H](C)C4=CC(=O)C=C[C@]4(C)[C@@]3(F)[C@@H](O)C[C@@]21C	1	FLUOROMETHOLONE-ACETATE
BBB0206	CC(=O)Oc1ccc2c3c1OC1C(OC(C)=O)C=CC4C(C2)N(C)CCC341	1	HEROIN (DIACETYLMORPHINE)
BBB0207	CC(=O)SCC(Cc1ccccc1)C(=O)NCC(=O)OCc1ccccc1	1	ACETORPHAN (RACECADOTRIL AND ECADOTRIL)
BBB0208	CC(=O)[C@@]1(O)CCC2C3CCC4=CC(=O)C=C[C@]4(C)C3[C@@H](O)C[C@@]21C	1	DEPRODONE
BBB0209	CC(=O)[C@@]1(O)CC[C@H]2[C@@H]3C[C@H](C)C4=CC(=O)C=C[C@]4(C)[C@@]3(F)[C@@H](O)C[C@@]21C	1	FLUOROMETHOLONE
BBB0210	CC(=O)[C@@]1(O)[C@@H](C)CC2C3CCC4=CC(=O)C=C[C@]4(C)[C@@]3(F)[C@@H](O)C[C@@]21C	1	DOXIBETASOL
BBB0211	CC(=O)[C@@]1(O)[C@H](O)C[C@H]2[C@@H]3CCC4=CC(=O)C=C[C@]4(C)[C@@]3(F)[C@@H](O)C[C@@]21C	1	DESCINOLONE (DESCINOLONE-ACETONIDE)
BBB0212	CC(=O)[C@@]1(O)[C@H](O)C[C@H]2[C@@H]3CCC4=CC(=O)CC[C@]4(C)[C@H]3CC[C@@]21C	1	ALGESTONE
BBB0213	CC(=O)[C@@]12OC(C)(C)O[C@@H]1C[C@H]1[C@@H]3CCC4=CC(=O)CC[C@]4(C)[C@H]3CC[C@@]12C	1	ALGESTONE-ACETONIDE
BBB0214	CC(=O)[C@H]1CCC2C3CC[C@H]4C[C@](C)(O)CC[C@]4(C)C3CC[C@@]21C	1	GANAXOLONE
BBB0215	CC(=O)[C@H]1CCC2C3C[C@@H](O)C45C[C@H]4CC[C@]5(C)C3CC[C@@]21C	1	CYCLOPREGNOL
BBB0216	CC(=O)[C@H]1CC[C@H]2[C@@H]3CC=C4C[C@@H](OC(=O)CCC(=O)O)CC[C@]4(C)[C@H]3CC[C@]12C	1	PREGNENOLONE-SUCCINATE
BBB0217	CC(=O)[C@H]1CC[C@H]2[C@@H]3CC[C@H]4C[C@H](O)CC[C@]4(C)[C@H]3C(=O)C[C@]12C	1	ALFAXALONE (RENANOLONE)
BBB0218	CC(=O)[C@H]1CC[C@H]2[C@@H]3C[C@H](C)C4=CC(=O)C=C[C@]4(C)[C@H]3[C@@H](O)C[C@]12C	1	ENDRYSONE (ENDRISONE)
BBB0219	CC(=O)[C@H]1CC[C@H]2[C@@H]3C[C@H](C)C4=CC(=O)CC[C@]4(C)[C@H]3[C@@H](O)C[C@]12C	1	MEDRYSONE
BBB0220	CC(=O)c1ccc([C@@H](O)[C@@H](CO)NC(=O)C(Cl)Cl)cc1	1	CETOPHENICOL (CETOFENICOL)
BBB0221	CC(=O)c1ccc2c(c1)N(CC(C)N(C)C)c1ccccc1S2	1	ACEPROMETAZINE
BBB0222	CC(=O)c1ccc2c(c1)N(CCCN(C)C)c1ccccc1S2	1	ACEPROMAZINE
BBB0223	CC(=O)c1ccc2c(c1)N(CCCN1CCC(CCO)CC1)c1ccccc1S2	1	PIPERACETAZINE
BBB0224	CC(=O)c1ccc2c(c1)N(CCCN1CCN(CCO)CC1)c1ccccc1S2	1	ACETOPHENAZINE
BBB0225	CC(C(=O)c1ccccc1)N(C)C	1	METAMFEPRAMONE
BBB0226	CC(C)(C)C(=O)NCCCC(=O)O	1	PIVAGABINE
BBB0227	CC(C)(C)C(=O)OC1N=C(c2ccccc2)c2cc(Cl)ccc2NC1=O	1	PIVOXAZEPAM
BBB0228	CC(C)(C)C(=O)O[C@]1(C(=O)CS)CC[C@H]2[C@@H]3CCC4=CC(=O)CC[C@]4(C)[C@H]3[C@@H](O)C[C@@]21C	1	TIXOCORTOL-PIVALATE
BBB0229	CC(C)(C)C(O)C=Cc1ccc2c(c1)OCO2	1	STIRIPENTOL
BBB0230	CC(C)(C)CC(=O)OCC(=O)[C@@]1(O)CC[C@H]2[C@@H]3CCC4=CC(=O)C=C[C@]4(C)[C@H]3[C@@H](O)C[C@@]21C	1	PREDNISOLONE-TEBUTATE
BBB0231	CC(C)(C)CC(=O)OCC(=O)[C@@]12OC(C)(C)O[C@@H]1C[C@H]1[C@@H]3CCC4=CC(=O)C=C[C@]4(C)[C@@]3(F)[C@@H](O)C[C@@]12C	1	TRIAMCINOLONE-HEXACETONIDE
BBB0232	CC(C)(C)N1CCC(c2ccccc2)(c2ccccc2)CC1	1	BUDIPINE
BBB0233	CC(C)(C)NCC(O)c1ccccc1F	1	FLEROBUTEROL
BBB0234	CC(C)(C)OC(=O)CCCc1ccc(N(CCCl)CCCl)cc1	1	TERTBUTYLCHLORAMBUCIL
BBB0235	CC(C)(C)OC(=O)c1ncn2c1C1CCCN1C(=O)c1cc(Br)ccc1-2	1	BRETAZENIL
BBB0236	CC(C)(C)[C@]1(O)CCN2C[C@H]3c4ccccc4CCc4cccc(c43)[C@@H]2C1	1	BUTACLAMOL
BBB0237	CC(C)(C)c1ccc(CN2CCN(C(c3ccccc3)c3ccc(Cl)cc3)CC2)cc1	1	BUCLIZINE
BBB0238	CC(C)(CO)C(O)C(=O)NCCCC(=O)O	1	HOPANTENIC-ACID
BBB0239	CC(C)(O)C(C)(O)c1ccc(Cl)cc1	1	PHENAGLYCODOL
BBB0240	CC(C)(O)C(C)(O)c1cccc(Cl)c1	1	METAGLYCODOL
BBB0241	CC(C)(O)C(Cl)(Cl)Cl	1	CHLOROBUTANOL
BBB0242	CC(C)(O)C(F)(F)F	1	2-METHYLPROPANOL
BBB0243	CC(C)(O)CC(C)(O)c1ccc(Cl)cc1	1	FENPENTADIOL
BBB0244	CC(C)=CCN1CC[C@]23c4c5ccc(O)c4O[C@H]2C(=O)CC[C@@]3(O)[C@H]1C5	1	NALMEXONE
BBB0245	CC(C)=O	1	PROPANONE
BBB0246	CC(C)C(=O)OCC(=O)[C@@]12O[C@H](C3CCCCC3)O[C@@H]1C[C@H]1[C@@H]3CCC4=CC(=O)C=C[C@]4(C)[C@H]3[C@@H](O)C[C@@]12C	1	CICLESONIDE
BBB0247	CC(C)C(Br)C(=O)NC(N)=O	1	BROMISOVAL
BBB0248	CC(C)C(CCCCCC(=O)O)NCc1ccc(F)cc1	1	ZAFULEPTINE
BBB0249	CC(C)C(CN1CCCC1)N(C)C(=O)Cc1ccc(Cl)c(Cl)c1	1	ICI197067
BBB0250	CC(C)C(N)C(=O)OCCOCn1cnc2c(=O)[nH]c(N)nc21	1	ACICLOVIR
BBB0251	CC(C)C(O)C1CCCCC1	1	CIMEPANOL
BBB0252	CC(C)C1(C(C)C)OCC(CO)O1	1	PROMOXOLANE
BBB0253	CC(C)CC(N(C)C)C1(c2ccc(Cl)cc2)CCC1	1	SIBUTRAMINE
BBB0254	CC(C)CCC(=O)C[C@@H]1c2ccccc2C(=O)N1c1ccc2ccc(Cl)nc2n1	1	PAGOCLONE
BBB0255	CC(C)CCNCC1COc2ccccc2O1	1	PENTAMOXANE
BBB0256	CC(C)CCOC(CN1CCCC1)c1ccccc1	1	AMIXETRINE
BBB0257	CC(C)C[C@H](CN)CC(=O)O	1	PREGABALIN
BBB0258	CC(C)Cc1ccc(C(C)C(=O)O)cc1	1	IBUPROFEN
BBB0259	CC(C)N(CCNC(=O)CN1CCCC1=O)C(C)C	1	PRAMIRACETAM
BBB0260	CC(C)N1CCOC(c2cccc(C(F)(F)F)c2)C1	1	OXAFLOZANE
BBB0261	CC(C)NC(=O)OC1CCN(CCCC(=O)c2ccc(F)cc2)CC1	1	CARPERONE
BBB0262	CC(C)NCC(O)COc1cccc2[nH]ccc12	1	PINDOLOL
BBB0263	CC(C)NCC(O)c1ccc(NS(C)(=O)=O)cc1	1	SOTALOL
BBB0264	CC(C)NNC(=O)COc1ccc(Cl)cc1	1	IPROCLOZIDE
BBB0265	CC(C)NNC(=O)c1ccncc1	1	IPRONIAZID
BBB0266	CC(C)NS(=O)(=O)CCN1C(=O)c2ccccc2C1=O	1	TALTRIMIDE
BBB0267	CC(C)N[C@@H]1C2CCC(CC2)[C@@]1(O)c1ccc(Cl)c(Cl)c1	1	CILOBAMINE
BBB0268	CC(C)O	1	2-PROPANOL
BBB0269	CC(C)OCC(COC(C)C)OCn1cnc2cnc(N)nc21	1	ROCICLOVIR
BBB0270	CC(C)Oc1ccccc1N1CCN(Cc2cccc(C(=O)N3CCCCC3)c2)CC1	1	MAZAPERTINE
BBB0271	CC(C)[C@@]1(O)CCN2C[C@@H]3c4ccccc4CCc4cccc(c43)[C@H]2C1	1	DEXCLAMOL
BBB0272	CC(C)[C@H](N)C(=O)OCC(CO)OCn1cnc2c(=O)[nH]c(N)nc21	1	VALGANCICLOVIR (RS790702)
BBB0273	CC(C)[C@H](N)C(=O)OCCOCn1cnc2c(=O)[nH]c(N)nc21	1	VALACICLOVIR
BBB0274	CC(C)c1cccc(C(C)C)c1O	1	PROPOFOL
BBB0275	CC(C)c1nc(-c2ncn3c2CN(C)C(=O)c2c(Cl)cccc2-3)no1	1	L-663581
BBB0276	CC(C)n1c(=O)c2c(-c3noc(C4CC4)n3)ncn2c2ccccc21	1	PANADIPLON
BBB0277	CC(C)n1c(C=CC(O)CC(O)CC(=O)O)c(-c2ccc(F)cc2)c2ccccc21	1	FLUVASTATIN
BBB0278	CC(C)n1cc2c3c(cccc31)[C@H]1C[C@@H](C(=O)NC3CCCCC3)CN(C)[C@@H]1C2	1	AMESERGIDE
BBB0279	CC(CC#N)N(C)CC(=O)N(C)c1ccc(Cl)cc1C(=O)c1ccccc1F	1	ALOZAFONE
BBB0280	CC(CC(C)(C)O)OC(O)C(Cl)(Cl)Cl	1	CHLORHEXADOL (CHLORALODOL)
BBB0281	CC(CC1c2ccccc2CCc2ccccc21)CN(C)C	1	BUTRIPTYLINE
BBB0282	CC(CCN1CCN(c2ccc(F)cc2)CC1)NC(=O)c1cccnc1	1	NIAPRAZINE
BBB0283	CC(CN(C)C)CN1c2ccccc2CCc2ccccc21	1	TRIMIPRAMINE
BBB0284	CC(CN(C)C)CN1c2ccccc2S(=O)(=O)c2ccccc21	1	OXOMEMAZINE
BBB0285	CC(CN(C)C)CN1c2ccccc2Sc2ccc(C#N)cc21	1	CYAMEMAZINE
BBB0286	CC(CN(C)C)CN1c2ccccc2Sc2ccc(C(F)(F)F)cc21	1	TRIFLUOMEPRAZINE
BBB0287	CC(CN(C)C)CN1c2ccccc2Sc2ccccc21	1	ALIMEMAZINE
BBB0288	CC(CN1C(=O)c2cccnc2Nc2ccccc21)N(C)C	1	PROPIZEPINE
BBB0289	CC(CNC(=O)c1ccccc1)C(=O)OCC(=O)[C@@]12OC(C)(C)O[C@@H]1C[C@H]1[C@@H]3CCC4=CC(=O)C=C[C@]4(C)[C@@]3(F)[C@@H](O)C[C@@]12C	1	TRIAMCINOLONE-BENETONIDE
BBB0290	CC(COc1ccccc1)NN	1	PHENOXYPROPAZINE (FENOXYPROPAZINE)
BBB0291	CC(Cc1ccccc1)(NC(=O)CN)c1ccccc1	1	REMACEMIDE
BBB0292	CC(Cc1ccccc1)N(C)Cc1ccccc1	1	BENZPHETAMINE (BENZFETAMINE)
BBB0293	CC(Cc1ccccc1)N(C)Cc1ccco1	1	FURFENOREX
BBB0294	CC(Cc1ccccc1)NC(C#N)c1ccccc1	1	AMFETAMINIL
BBB0295	CC(Cc1ccccc1)NCCC1c2ccccc2Sc2ccccc21	1	TIXADIL
BBB0296	CC(Cc1ccccc1)NCCn1cnc2c1c(=O)n(C)c(=O)n2C	1	7AMPHETAMINOETHYLTHEOPHYLLINE (FENETYLLINE)
BBB0297	CC(Cc1ccccc1)NN	1	PHENIPRAZINE
BBB0298	CC(Cc1ccccc1)[N+](C)([O-])Cc1ccccc1	1	OXIFENTOREX
BBB0299	CC(Cc1ccccc1)[n+]1c/c(=N\C(=O)Nc2ccccc2)o[n-]1	1	MESOCARB
BBB0300	CC(Cl)(Cl)Cl	1	111-TRICHLOROETHANE
BBB0301	CC(N)C(=O)OC(C)(C)Cc1ccc(Cl)cc1	1	ALAPROCLATE
BBB0302	CC(NCCn1cnc2c1c(=O)n(C)c(=O)n2C)C(O)c1ccccc1	1	CAFEDRINE
BBB0303	CC(NN)c1ccccc1	1	MEBANAZINE
BBB0304	CC(NNC(=O)c1ccccc1)c1ccccc1	1	BENMOXIN
BBB0305	CC(O)C(=O)[C@@]1(O)CC[C@H]2[C@@H]3CCC4=CC(=O)C=C[C@]4(C)[C@@]3(F)[C@@H](O)C[C@@]21C	1	FLUPEROLONE (FLUPEROLONE-ACETATE)
BBB0306	CC(O)Cn1cnc2c1c(=O)n(C)c(=O)n2C	1	PROXYPHYLLINE
BBB0307	CC(OC(N)=O)C(C)C(C)OC(N)=O	1	PENTABAMATE
BBB0308	CC(Oc1cccc2ccccc12)/C(N)=N/O	1	NAPRODOXIME
BBB0309	CC(c1noc2ccc(Cl)cc12)n1ccnc1	1	ZONICLEZOLE
BBB0310	CC/C=C(/C)C1(CC)C(=O)NC(=O)NC1=O	1	VINBARBITAL
BBB0311	CC1(C)CC(=O)N(CCCCN2CCN(c3ncccn3)CC2)C(=O)C1	1	GEPIRONE
BBB0312	CC1(C)CCN(C(=O)Cc2ccc(Cl)c(Cl)c2)C(CN2CCCC2)C1	1	BRL53087
BBB0313	CC1(C)CN(CCN2CCN(c3cccc(Cl)c3)C2=O)C1	1	ZETIDOLINE
BBB0314	CC1(C)NC(=O)C(/C=C\c2ccccc2)O1	1	METHASTYRIDONE
BBB0315	CC1(C)OC(=O)NC1=O	1	DIMETHADIONE
BBB0316	CC1(C)OC(=O)Nc2ccc(Br)cc21	1	BROFOXINE
BBB0317	CC1(C)OC2COC3(COS(N)(=O)=O)OC(C)(C)OC3C2O1	1	TOPIRAMATE
BBB0318	CC1(C)O[C@@H]2CC3C4CCC5=CC(=O)CC[C@]5(C)[C@@]4(F)[C@@H](O)C[C@]3(C)[C@]2(C(=O)CCl)O1	1	HALCINONIDE
BBB0319	CC1(C)O[C@@H]2CC3C4CC[C@H]5CC(=O)CC[C@]5(C)[C@@]4(F)[C@@H](O)C[C@]3(C)[C@]2(C(=O)CO)O1	1	DROCINONIDE
BBB0320	CC1(C)O[C@@H]2CC3C4C[C@H](F)C5=CC(=O)C=C[C@]5(C)C4[C@@H](O)C[C@]3(C)[C@]2(C(=O)CO)O1	1	FLUNISOLIDE
BBB0321	CC1(C)O[C@@H]2CC3C4C[C@H](F)C5=CC(=O)C=C[C@]5(C)[C@@]4(Cl)[C@@H](Cl)C[C@]3(C)[C@]2(C(=O)CO)O1	1	FLUCLORONIDE (FLUCLOROLONE-ACETONIDE)
BBB0322	CC1(C)O[C@@H]2CC3C4C[C@H](F)C5=CC(=O)C=C[C@]5(C)[C@@]4(F)[C@@H](O)C[C@]3(C)[C@]2(C(=O)CO)O1	1	FLUOCINOLONE-ACETONIDE
BBB0323	CC1(C)O[C@@H]2CC3C4C[C@H](F)C5=CC(=O)CC[C@]5(C)C4[C@@H](O)C[C@]3(C)[C@]2(C(=O)CO)O1	1	FLURANDRENOLIDE (FLUDROXYCORTIDE)
BBB0324	CC1(C)O[C@@H]2C[C@H]3C4C[C@H](F)C5=CC(=O)C=C[C@]5(C)[C@@]4(Cl)[C@@H](Cl)C[C@]3(C)[C@]2(C(=O)CF)O1	1	TRALONIDE
BBB0325	CC1(C)O[C@@H]2C[C@H]3C4C[C@H](F)C5=CC(=O)C=C[C@]5(C)[C@@]4(F)[C@@H](O)C[C@]3(C)[C@]2(C(=O)COC(=O)C2CC2)O1	1	CIPROCINONIDE
BBB0326	CC1(C)O[C@@H]2C[C@H]3[C@@H]4CCC5=CC(=O)C=C[C@]5(C)[C@@]4(F)[C@@H](O)C[C@]3(C)[C@]2(C(=O)CO)O1	1	TRIAMCINOLONE-ACETONIDE
BBB0327	CC1(C)O[C@@H]2C[C@H]3[C@@H]4CCC5=CC(=O)C=C[C@]5(C)[C@@]4(F)[C@@H](O)C[C@]3(C)[C@]2(C(=O)COC(=O)c2cc3ccccc3o2)O1	1	TRIAMCINOLONE-FURETONIDE
BBB0328	CC1(C)O[C@@H]2C[C@H]3[C@@H]4CCC5=CC(=O)C=C[C@]5(C)[C@H]4[C@@H](O)C[C@]3(C)[C@]2(C(=O)CO)O1	1	DESONIDE
BBB0329	CC1(C)O[C@@H]2C[C@H]3[C@@H]4C[C@H](F)C5=CC(=O)C=C[C@]5(C)[C@@]4(Cl)[C@@H](Cl)C[C@]3(C)[C@]2(C(=O)CCl)O1	1	TRICLONIDE
BBB0330	CC1(C)[C@@H]2CC[C@@]1(C)C(=O)C2	1	CAMPHOR
BBB0331	CC1(c2ccccc2)CC(=O)N(CN2CCOCC2)C1=O	1	MORSUXIMIDE
BBB0332	CC1(c2ccccc2)O[C@@H]2C[C@H]3[C@@H]4CCC5=CC(=O)C=C[C@]5(C)[C@@]4(F)[C@@H](O)C[C@]3(C)[C@]2(C(=O)CO)O1	1	AMCINAFIDE
BBB0333	CC12C=C(Br)C(=O)C=C1[C@H](F)CC1[C@@H]3CC[C@](O)(C(=O)CO)[C@@]3(C)C[C@H](O)[C@@]12F	1	HALOPREDONE (HALOPREDONE-ACETATE)
BBB0334	CC12C=CC(=O)C=C1CCC1C2C(=O)CC2(C)C1CCC2(O)C(=O)CO	1	PREDNISONE
BBB0335	CC12C=CC(=O)C=C1CCC1C2C(O)CC2(C)C1CCC2(O)C(=O)CO	1	PREDNISOLONE
BBB0336	CC12C=CC(=O)C=C1CCC1C3CC(O)C(O)(C(=O)CO)C3(C)CC(O)C12F	1	TRIAMCINOLONE
BBB0337	CC12CC3CC(C)(C1)CC(N)(C3)C2	1	MEMANTINE
BBB0338	CC12CCC(=O)C=C1CCC1C2C(=O)CC2(C)C1CCC2(O)C(=O)CO	1	CORTISONE
BBB0339	CC12CCC(=O)C=C1CCC1C2CCC2(C)C(O)CCC12	1	TESTOSTERONE
BBB0340	CC12NC(Cc3ccccc31)c1ccccc12	1	DIZOCILPINE (MK-801)
BBB0341	CC1=C2N=C(C=C3N=C(C(C)=C4[N-]C(C(CC(N)=O)C4(C)CCC(=O)NCC(C)OP(=O)([O-])OC4C(CO)OC(n5cnc6cc(C)c(C)cc65)C4O)C4(C)N=C1C(CCC(N)=O)C4(C)CC(N)=O)C(CCC(N)=O)C3(C)C)C(CCC(N)=O)C2(C)CC(N)=O.[Co+3]	1	COBALAMIN (COBALAMINE)
BBB0342	CC1=CC(=O)N2CC(=O)N(C)c3ccc(Cl)cc3C2(c2ccccc2)O1	1	KETAZOLAM
BBB0343	CC1=CC2[C@@H]3C[C@@H](C)[C@](O)(C(=O)COC(=O)c4cccc(S(=O)(=O)O)c4)[C@@]3(C)C[C@H](O)[C@@H]2[C@@]2(C)Cc3cnn(-c4ccccc4)c3C=C12	1	CORTISUZOL
BBB0344	CC1=CC[C@H]2[C@H]3Cc4ccc(O)c5c4[C@@]2(CCN3C)[C@H]1O5	1	METHYLDESORPHINE
BBB0345	CC1=NN(c2ccccc2)C(=O)C1	1	EDARAVONE
BBB0346	CC1=Nc2ccccc2CC(c2ccccc2)N1C	1	DAZEPINIL
BBB0347	CC1C2Cc3ccc(O)cc3C1(C)CCN2C	1	METAZOCINE
BBB0348	CC1C2Cc3ccc(O)cc3C1(C)CCN2CCc1ccccc1	1	PHENAZOCINE
BBB0349	CC1CC2C(C(O)CC3(C)C2CCC3(O)C(=O)CO)C2(C)C=CC(=O)C=C12	1	METHYLPREDNISOLONE
BBB0350	CC1CCCC1	1	METHYLCYCLOPENTANE
BBB0351	CC1CCCCC1(c1cccs1)N1CCCCC1	1	2METHYLTHIOPHENCYCLIDINE (GACYCLIDINE)
BBB0352	CC1CCN(CCCC(=O)c2ccc(F)cc2)CC1	1	MELPERONE
BBB0353	CC1CN(C)CC2Cc3c(ccc4ccccc34)OC12O	1	NARANOL
BBB0354	CC1CN2CC(=O)Nc3ccc(Cl)cc3C2(c2ccccc2)O1	1	OXAZOLAM
BBB0355	CC1COC2(c3ccccc3Cl)c3cc(Cl)ccc3NC(=O)CN12	1	MEXAZOLAM
BBB0356	CC1COc2c(N3CCN(C)CC3)c(F)cc3c(=O)c(C(=O)O)cn1c23	1	LEVOFLOXACIN (OFLOXACIN)
BBB0357	CC1NC(=O)COC1c1ccccc1	1	FENMETRAMIDE
BBB0358	CC1NCCOC1c1ccccc1	1	PHENMETRAZINE
BBB0359	CC1OC(C)OC(C)O1	1	PARALDEHYDE
BBB0360	CC1Oc2ccccc2CC1N(C)C	1	TREBENZOMINE
BBB0361	CC1c2ccccc2C(CCCN(C)C)c2cc(C(F)(F)F)ccc21	1	FLUOTRACEN
BBB0362	CCC(=O)C(CC(C)N(C)C)(c1ccccc1)c1ccccc1	1	METHADONE (LEVOMETHADONE)
BBB0363	CCC(=O)C(CCN(C)C)(c1ccccc1)c1ccccc1	1	NORMETHADONE
BBB0364	CCC(=O)C(c1ccccc1)(c1ccccc1)C(C)CN(C)C	1	ISOMETHADONE
BBB0365	CCC(=O)C1(N2CCCCC2)CCN(CCCC(=O)c2ccc(F)cc2)CC1	1	PROPYPERONE
BBB0366	CCC(=O)C1(c2cccc(O)c2)CCN(C)CC1	1	KETOBEMIDONE
BBB0367	CCC(=O)N(c1ccc(Cl)c(Cl)c1)[C@@H]1CCC[C@H]1N(C)C	1	ECLANAMINE
BBB0368	CCC(=O)N(c1ccccc1)C1(C(=O)OC)CCN(CCC(=O)OC)CC1	1	REMIFENTANIL
BBB0369	CCC(=O)N(c1ccccc1)C1(C(=O)OC)CCN(CCc2ccccc2)CC1	1	CARFENTANIL
BBB0370	CCC(=O)N(c1ccccc1)C1(COC)CCN(CCc2cccs2)CC1	1	SUFENTANIL
BBB0371	CCC(=O)N(c1ccccc1)C1(COC)CCN(CCn2nnn(CC)c2=O)CC1	1	ALFENTANIL
BBB0372	CCC(=O)N(c1ccccc1)C1CCN(CCc2ccccc2)CC1	1	FENTANYL
BBB0373	CCC(=O)N(c1ccccc1)[C@@]1(C(=O)OC)CCN(CCc2ccccc2)C[C@H]1C	1	LOFENTANIL
BBB0374	CCC(=O)N(c1ccccc1F)C1(c2ccccc2)CCN(CCn2nnn(CC)c2=O)CC1	1	TREFENTANIL
BBB0375	CCC(=O)N1CCN(C(=O)OC2C3=C(SCCS3)C(=O)N2c2ccc3ccc(Cl)nc3n2)CC1	1	SUPROCLONE
BBB0376	CCC(=O)Nc1ccc(O)cc1	1	PARAPROPAMOL
BBB0377	CCC(=O)OCC(=O)[C@@]1(OC(=O)CC)[C@@H](C)C[C@H]2[C@@H]3CCC4=CC(=O)C=C[C@]4(C)[C@@]3(Cl)[C@@H](O)C[C@@]21C	1	BECLOMETHASONEDIPROPIONATE (BECLOMETASONE-DIPROPIONATE)
BBB0378	CCC(=O)OCC(=O)[C@@]1(OC(=O)CC)[C@@H](C)C[C@H]2[C@@H]3CCC4=CC(=O)C=C[C@]4(C)[C@@]3(F)[C@@H](O)C[C@@]21C	1	BETAMETHASONE-DIPROPIONATE (DEXAMETHASONE-DIPROPIONATE)
BBB0379	CCC(=O)OCC(=O)[C@@]1(OC(=O)CC)[C@H](C)C[C@H]2[C@H]3[C@H]([C@@H](O)C[C@@]21C)[C@@]1(C)C=CC(=O)C=C1C[C@H]3Cl	1	ALCLOMETASONE-DIPROPIONATE
BBB0380	CCC(=O)OCC(=O)[C@@]12OC(C)(C)O[C@@H]1C[C@H]1[C@@H]3C[C@H](F)C4=CC(=O)C=C[C@]4(C)[C@@]3(F)[C@@H](O)C[C@@]12C	1	PROCINONIDE
BBB0381	CCC(=O)O[C@](Cc1ccccc1)(c1ccccc1)[C@H](C)CN(C)C	1	DARVON (DEXTROPROPOXYPHENE AND LEVOPROPOXYPHENE)
BBB0382	CCC(=O)O[C@]1(C(=O)CCl)[C@@H](C)CC2C3C[C@H](F)C4=CC(=O)C=C[C@]4(C)[C@@]3(F)[C@@H](O)C[C@@]21C	1	ULOBETASOL
BBB0383	CCC(=O)O[C@]1(C(=O)CCl)[C@@H](C)C[C@H]2[C@@H]3CCC4=CC(=O)C=C[C@]4(C)[C@@]3(F)[C@@H](O)C[C@@]21C	1	CLOBETASOL-PROPIONATE
BBB0384	CCC(=O)O[C@]1(C(=O)COC(C)=O)CC[C@H]2[C@@H]3CCC4=CC(=O)CC[C@]4(C)[C@H]3[C@@H](O)C[C@@]21C	1	HYDROCORTISONE-ACEPONATE
BBB0385	CCC(=O)O[C@]1(C(=O)COC(C)=O)CC[C@H]2[C@@H]3C[C@H](C)C4=CC(=O)C=C[C@]4(C)[C@H]3[C@@H](O)C[C@@]21C	1	METHYLPREDNISOLONE-ACEPONATE
BBB0386	CCC(=O)O[C@]1(C(=O)COC)[C@@H](C)C[C@H]2[C@@H]3CCC4=CC(=O)C=C[C@]4(C)[C@@]3(F)[C@@H](O)C[C@@]21C	1	AMELOMETASONE
BBB0387	CCC(=O)O[C@]1(C(=O)SCF)[C@H](C)C[C@H]2[C@@H]3C[C@H](F)C4=CC(=O)C=C[C@]4(C)[C@@]3(F)[C@@H](O)C[C@@]21C	1	FLUTICASONE-PROPIONATE
BBB0388	CCC(=O)O[C@]1(c2ccccc2)CCN(C)C[C@@H]1C	1	ALPHAPRODINE (BETAPRODINE)
BBB0389	CCC(=O)O[C@]1(c2ccccc2)CCN(C)C[C@@H]1CC	1	ALPHAMEPRODINE (BETAMEPRODINE)
BBB0390	CCC(=O)[C@@]1(C)[C@H](C)CC2C3CCC4=CC(=O)C=C[C@]4(C)C3[C@@H](O)C[C@@]21C	1	RIMEXOLONE
BBB0391	CCC(=O)[C@@]1(O)CC[C@H]2[C@@H]3CCC4=CC(=O)CC[C@]4(C)[C@H]3[C@@H](O)C[C@@]21C	1	RESOCORTOL
BBB0392	CCC(=O)c1ccc2c(c1)N(CC(C)N(C)C)c1ccccc1S2	1	PROPIOMAZINE
BBB0393	CCC(=O)c1ccc2c(c1)N(CCCN1CCN(CCO)CC1)c1ccccc1S2	1	CARPHENAZINE (CARFENAZINE)
BBB0394	CCC(Br)(C(N)=O)C(C)C	1	IBROTAMIDE
BBB0395	CCC(Br)(CC)C(=O)NC(=O)NC(C)=O	1	ACECARBROMAL
BBB0396	CCC(Br)(CC)C(=O)NC(N)=O	1	CARBROMAL
BBB0397	CCC(C(=O)NC(N)=O)c1ccccc1	1	PHENETURIDE
BBB0398	CCC(C(=O)OCCN1CCOC(c2ccccc2)C1C)c1ccccc1	1	FENBUTRAZATE
BBB0399	CCC(C(N)=O)N1CCCC1=O	1	ETIRACETAM (LEVETIRACETAM)
BBB0400	CCC(C)(C)C	1	22-DIMETHYLBUTANE
BBB0401	CCC(C)(C)C(=O)O[C@H]1C[C@@H](C)C=C2C=C[C@H](C)[C@H](CC[C@@H]3C[C@@H](O)CC(=O)O3)[C@H]21	1	SIMVASTATIN
BBB0402	CCC(C)(C)O	1	AMYLENE-HYDRATE
BBB0403	CCC(C)(CC)OC(N)=O	1	EMYLCAMATE
BBB0404	CCC(C)(O)C1CC23C=CC1(OC)C1Oc4c(OC)ccc5c4C12CCN(CC1CC1)C3C5	1	HOMPRENORPHINE
BBB0405	CCC(C)(S(=O)(=O)CC)S(=O)(=O)CC	1	SULFONETHYLMETHANE
BBB0406	CCC(C)=O	1	BUTANONE
BBB0407	CCC(C)C(C)(COC(N)=O)COC(=O)NC(C)C	1	NISOBAMATE
BBB0408	CCC(C)C(C)(COC(N)=O)COC(N)=O	1	MEBUTAMATE
BBB0409	CCC(C)C(CC)C(=O)NC(N)=O	1	CAPURIDE
BBB0410	CCC(C)C(CC)C(N)=O	1	VALNOCTAMIDE
BBB0411	CCC(C)C1(CC)C(=O)NC(=O)NC1=O	1	BUTABARBITAL (SECBUTABARBITAL)
BBB0412	CCC(C)CC	1	3-METHYLPENTANE
BBB0413	CCC(CC)(CNC(=O)CCCO)c1cccc(OC)c1	1	EMBUTRAMIDE
BBB0414	CCC(N)Cc1c[nH]c2ccccc12	1	ETRYPTAMINE
BBB0415	CCC(NC(=O)c1c(C)c(-c2ccccc2)nc2ccccc12)c1ccccc1	1	SB-222200
BBB0416	CCC(NC(=O)c1c(O)c(-c2ccccc2)nc2ccccc12)c1ccccc1	1	SKB_A
BBB0417	CCC(NC(=O)c1c(OCCCN(C)C)c(-c2ccccc2)nc2ccccc12)c1ccccc1	1	SKB_C
BBB0418	CCC(O)(COC(N)=O)c1ccccc1	1	HYDROXYPHENAMATE (OXYFENAMATE)
BBB0419	CCC(OC(C)=O)C(CC(C)N(C)C)(c1ccccc1)c1ccccc1	1	ACETYLMETHADOL (LEVACETYLMETHADOL	ALPHACETYLMETHADOL	BETACETYLMETHADOL )
BBB0420	CCC(OC(N)=O)C1CCCCC1	1	PROCYMATE
BBB0421	CCC1(C)CC(=O)NC(=O)C1	1	BEMEGRIDE
BBB0422	CCC1(C)OC(=O)N(C)C1=O	1	PARAMETHADIONE
BBB0423	CCC1(C2=CCCCC2)C(=O)NC(=O)NC1=O	1	CYCLOBARBITAL
BBB0424	CCC1(C2=CCCCCC2)C(=O)NC(=O)NC1=O	1	HEPTABARB
BBB0425	CCC1(CC)C(=O)C=CNC1=O	1	PYRITHYLDIONE
BBB0426	CCC1(CC)C(=O)NC(=O)N(C)C1=O	1	METHARBITAL
BBB0427	CCC1(CC)C(=O)NC(=O)N(c2ccccc2)C1=O	1	PHETHARBITAL
BBB0428	CCC1(CC)C(=O)NC(=O)NC1=O	1	BARBITAL
BBB0429	CCC1(CC)C(=O)NC=C(C)C1=O	1	ETHYPICONE
BBB0430	CCC1(CC)C(=O)NCC(C)C1=O	1	METHYPRYLON
BBB0431	CCC1(CC)O[C@@H]2C[C@H]3[C@@H]4CCC5=CC(=O)C=C[C@]5(C)[C@@]4(F)[C@@H](O)C[C@]3(C)[C@]2(C(=O)CO)O1	1	AMCINAFAL
BBB0432	CCC1(O)CCN2CCc3ccc(C)cc3C2C1	1	TOLQUINZOLE
BBB0433	CCC1(c2ccc(N)cc2)CCC(=O)NC1=O	1	AMINOGLUTETHIMIDE
BBB0434	CCC1(c2ccccc2)C(=O)N(COC)C(=O)N(COC)C1=O	1	ETEROBARB
BBB0435	CCC1(c2ccccc2)C(=O)NC(=O)N(C(=O)c2ccccc2)C1=O	1	BENZOBARBITAL
BBB0436	CCC1(c2ccccc2)C(=O)NC(=O)N(C)C1=O	1	MEPHOBARBITAL (METHYLPHENOBARBITAL)
BBB0437	CCC1(c2ccccc2)C(=O)NC(=O)N1C	1	METETOIN
BBB0438	CCC1(c2ccccc2)C(=O)NCNC1=O	1	PRIMIDONE
BBB0439	CCC1(c2ccccc2)CCC(=O)NC1=O	1	GLUTETHIMIDE
BBB0440	CCC1(c2ccccc2)NC(=O)N(C)C1=O	1	MEPHENYTOIN
BBB0441	CCC1(c2ccccc2)NCC(=O)NC1=O	1	IMINOPHENIMIDE
BBB0442	CCC1(c2ccccc2)OCC(C2CCCCN2)O1	1	ETOXADROL
BBB0443	CCC12CCN(CC3(O)CC3)C(Cc3ccc(O)cc31)C2(C)C	1	BREMAZOCINE
BBB0444	CCC12CCN(CC3CC3)C(Cc3ccc(O)cc31)C2(C)C	1	GEMAZOCINE
BBB0445	CCC12CCN(CC3CCC3)C(Cc3ccc(O)cc31)C2(C)C	1	COGAZOCINE
BBB0446	CCC1C(=O)NC(=O)C1(C)c1ccccc1	1	FENIMIDE
BBB0447	CCC1C(C)=NN=C(c2ccc(OC)c(OC)c2)c2cc(OC)c(OC)cc21	1	TOFISOPAM
BBB0448	CCCC(=O)N(C)Cc1c(-c2ccc(Cl)cc2)nc2ccccn12	1	SARIPIDEM
BBB0449	CCCC(=O)OCC(=O)[C@@]1(OC(=O)CC)CC[C@H]2[C@@H]3CCC4=CC(=O)CC[C@]4(C)[C@H]3[C@@H](O)C[C@@]21C	1	HYDROCORTISONE-BUTEPRATE
BBB0450	CCCC(=O)O[C@]1(C(=O)CCl)[C@@H](C)C[C@H]2[C@@H]3CCC4=CC(=O)C=C[C@]4(C)[C@@]3(F)C(=O)C[C@@]21C	1	CLOBETASONE-BUTYRATE
BBB0451	CCCC(=O)O[C@]1(C(=O)CO)CC[C@H]2[C@@H]3CCC4=CC(=O)CC[C@]4(C)[C@H]3[C@@H](O)C[C@@]21C	1	HYDROCORTISONE-BUTYRATE
BBB0452	CCCC(=O)O[C@]1(C(=O)COC(C)=O)CC[C@H]2C3C[C@H](F)C4=CC(=O)C=C[C@]4(C)[C@@]3(F)[C@@H](O)C[C@@]21C	1	DIFLUPREDNATE
BBB0453	CCCC(=O)O[C@]1(C(=O)COC(C)=O)CC[C@H]2[C@@H]3C[C@H](C)C4=CC(=O)CC[C@]4(C)[C@H]3[C@@H](O)C[C@@]21C	1	AMEBUCORT
BBB0454	CCCC(=O)O[C@]1(C(=O)COC(C)=O)[C@H](C)C[C@H]2[C@@H]3CCC4=CC(=O)C=C[C@]4(C)[C@@]3(Cl)[C@@H](O)C[C@@]21C	1	ICOMETASONE-ENBUTATE
BBB0455	CCCC(=O)O[C@]1(C(C)=O)CCC[C@H]2[C@@H]3CCC4=CC(=O)C=C[C@]4(C)[C@H]3[C@@H](O)C[C@@]21C	1	DOMOPREDNATE
BBB0456	CCCC(=O)c1ccc2c(c1)N(CCCN1CCN(C)CC1)c1ccccc1S2	1	BUTAPERAZINE
BBB0457	CCCC(C(=O)c1ccc(C)cc1)N1CCCC1	1	PYROVALERONE
BBB0458	CCCC(C)(COC(N)=O)COC(N)=O	1	MEPROBAMATE
BBB0459	CCCC(C)C	1	2-METHYLPENTANE
BBB0460	CCCC(C)C1(CC)C(=O)NC(=S)NC1=O	1	THIOPENTAL
BBB0461	CCCC(C)C1(CCSC)C(=O)N=C(S)NC1=O	1	METHITURAL
BBB0462	CCCC(C)CC	1	3-METHYLHEXANE
BBB0463	CCCC(CC)C1(CC)C(=O)NC(=O)NC1=O	1	TETRABARBITAL
BBB0464	CCCC(CC)C1(CC)C(=O)NC(=S)NC1=O	1	THIOTETRABARBITAL
BBB0465	CCCC(CCC)(CCC)C(N)=O	1	VALDIPROMIDE
BBB0466	CCCC(CCC)C(=O)OCOC(=O)C(C)(C)C	1	VALPROATE PIVOXIL
BBB0467	CCCC(CCC)C(N)=O	1	VALPROMIDE
BBB0468	CCCC(Cc1ccccc1)N1CCCC1	1	PROLINTANE
BBB0469	CCCC/N=C(/c1cc(Cl)ccc1O)c1ccccc1Cl	1	FENGABINE
BBB0470	CCCC1(C)COB(c2ccc(C)cc2)OC1	1	TOLBOXANE
BBB0471	CCCC1OC1(CC)C(N)=O	1	OXANAMIDE
BBB0472	CCCC1O[C@H]2CC3C4CCC5=CC(=O)C=C[C@]5(C)C4[C@@H](O)C[C@]3(C)[C@]2(C(=O)CO)O1	1	BUDESONIDE
BBB0473	CCCCC	1	PENTANE
BBB0474	CCCCC(=O)O[C@]1(C(=O)CO)CC[C@H]2[C@@H]3CCC4=CC(=O)C=C[C@]4(C)[C@H]3[C@@H](O)C[C@@]21C	1	PREDNIVAL
BBB0475	CCCCC(=O)O[C@]1(C(=O)CO)CC[C@H]2[C@@H]3CCC4=CC(=O)CC[C@]4(C)[C@H]3[C@@H](O)C[C@@]21C	1	HYDROCORTISONE-VALERATE
BBB0476	CCCCC(=O)O[C@]1(C(=O)CO)CC[C@H]2[C@@H]3C[C@H](F)C4=CC(=O)C=C[C@]4(C)[C@H]3[C@@H](O)C[C@@]21C	1	FLUPREDNISOLONE-VALERATE
BBB0477	CCCCC(=O)O[C@]1(C(=O)CO)[C@@H](C)C[C@H]2[C@@H]3CCC4=CC(=O)C=C[C@]4(C)[C@@]3(F)[C@@H](O)C[C@@]21C	1	BETAMETHASONE-VALERATE
BBB0478	CCCCC(CC)CNC(=O)CC(C)O	1	BUTOCTAMIDE
BBB0479	CCCCC/C(=N/OCCN)c1ccc(C)c(N)c1	1	CAPROXAMINE
BBB0480	CCCCC1(CCOC(N)=O)C(=O)NC(=O)NC1=O	1	CARBUBARB
BBB0481	CCCCC1C(=O)N(c2ccccc2)N(c2ccccc2)C1=O	1	PHENYLBUTAZONE
BBB0482	CCCCCC	1	HEXANE
BBB0483	CCCCCC(=O)CCC1(C)[C@@H]2Cc3ccc(O)cc3[C@@]1(C)CCN2C	1	TONAZOCINE
BBB0484	CCCCCC(=O)OCC(=O)[C@H]1[C@H](C)CC2C3C[C@H](F)C4=CC(=O)C=C[C@]4(C)C3[C@@H](O)C[C@@]21C	1	FLUOCORTOLONE-CAPROATE
BBB0485	CCCCCC(C)C(C)c1cc(OC(=O)CCCN2CCCCCC2)c2c(c1)OC(C)(C)C1=C2CC(C)CC1	1	NABAZENIL
BBB0486	CCCCCC(N)C(O)(c1ccccc1)c1ccccc1	1	HEXAPRADOL
BBB0487	CCCCCCC	1	HEPTANE
BBB0488	CCCCCCC(=O)OCCN1CCN(CCCN2c3ccccc3Sc3ccc(C(F)(F)F)cc32)CC1	1	FLUPHENAZINE-ENANTHATE
BBB0489	CCCCCCC(C)(C)c1cc(O)c2c(c1)OC(C)(C)[C@@H]1CCC(=O)C[C@@H]21	1	NABILONE
BBB0490	CCCCCCC(C)NN	1	OCTAMOXIN
BBB0491	CCCCCCCCCC(=O)OC1(c2ccc(Br)cc2)CCN(CCCC(=O)c2ccc(F)cc2)CC1	1	BROMPERIDOL-DECANOATE
BBB0492	CCCCCCCCCC(=O)OC1(c2ccc(Cl)cc2)CCN(CCCC(=O)c2ccc(F)cc2)CC1	1	HALOPERIDOL-DECANOATE
BBB0493	CCCCCCCCCC1(C)OCC(COC(N)=O)O1	1	DIOXAMATE
BBB0494	CCCCCCCCCCCCCC(=O)OC1C=C[C@H]2[C@H]3Cc4ccc(OCc5ccccc5)c5c4[C@@]2(CCN3C)[C@H]1O5	1	MYROPHINE
BBB0495	CCCCCCCCCCCCCCCC(=O)OCCC1CCN(CCCN2c3ccccc3Sc3ccc(S(=O)(=O)N(C)C)cc32)CC1	1	PIPOTIAZINE-PALMITATE
BBB0496	CCCCCCCCCCCCCCCCCC(=O)OCC(=O)OCC(=O)[C@@]1(O)CCC2C3CCC4=CC(=O)C=C[C@]4(C)C3[C@@H](O)C[C@@]21C	1	PREDNISOLONE-STEAGLATE
BBB0497	CCCCCCCCCCOc1c(OC)cc(C(N)=O)cc1OC	1	DECIMEMIDE
BBB0498	CCCCCCCCCNc1ncnc2[nH]ccc12	1	NONAPYRIMINE
BBB0499	CCCCCCCNC(=O)Oc1ccc2c(c1)[C@]1(C)CCN(C)[C@@H]1N2C	1	EPTASTIGMINE
BBB0500	CCCCCCN1CCC(C(=O)N(C)CC)(c2ccccc2)CC1	1	SAMERIDINE
BBB0501	CCCCCCOc1nsnc1C1=CCCN(C)C1	1	XANOMELINE
BBB0502	CCCCCCSc1nsnc1C1=CCCN(C)C1	1	TAZOMELINE
BBB0503	CCCCCCn1ccc(=O)c(O)c1C	1	CP25
BBB0504	CCCCCNCC(N)=O	1	MILACEMIDE
BBB0505	CCCCCn1ccc(=O)c(O)c1C	1	CP29
BBB0506	CCCCN1C(=O)C2C(=O)N(CCCCN3CCN(c4ccccc4OC)CC3)C(=O)C(C1=O)C2(C)C	1	UMESPIRONE
BBB0507	CCCCNC(=O)OCC(C)(CCC)COC(N)=O	1	TYBAMATE
BBB0508	CCCCNCC1COc2cccc(OCC)c2O1	1	ETHOMOXANE
BBB0509	CCCCNCC1COc2ccccc2O1	1	BUTAMOXANE
BBB0510	CCCCNc1c(C(=O)OCC)c(C)nc2c1cnn2CC	1	TRACAZOLATE
BBB0511	CCCCNc1c(C(=O)OCC)cnc2c1cnn2CC	1	CARTAZOLATE
BBB0512	CCCCOC(=O)C(=O)[C@H]1[C@H](C)CC2C3C[C@H](F)C4=CC(=O)C=C[C@]4(C)C3[C@@H](O)C[C@@]21C	1	FLUOCORTIN-BUTYL
BBB0513	CCCCOCC(CN1C(=O)N(CC(COCCCC)OC(N)=O)C(=O)C(CC)(c2ccccc2)C1=O)OC(N)=O	1	DIFEBARBAMATE
BBB0514	CCCCOCC(CN1C(=O)NC(=O)C(CC)(c2ccccc2)C1=O)OC(N)=O	1	FEBARBAMATE
BBB0515	CCCCSc1ccc(C(SCCN(C)C)c2ccccc2)cc1	1	CAPTODIAME
BBB0516	CCCCn1c(=O)c2c(ncn2CC(C)=O)n(CCCC)c1=O	1	DENBUFYLLINE
BBB0517	CCCCn1ccc(=O)c(O)c1C	1	CP24
BBB0518	CCCN(CCC)C(=O)Cc1c(-c2ccc(Cl)cc2)nc2ccc(Cl)cn12	1	ALPIDEM
BBB0519	CCCN(CCC)C1Cc2cccc3cc(O)cc(c23)C1	1	ALENTEMOL
BBB0520	CCCN(CCC)CCc1ccc(O)c2c1CC(=O)N2	1	SKF89124
BBB0521	CCCN(CCCCN1C(=O)CC2(CCCC2)CC1=O)[C@@H]1COc2cccc(OC)c2C1	1	ALNESPIRONE
BBB0522	CCCN(c1ccncc1)n1ccc2ccccc21	1	BESIPIRDINE
BBB0523	CCCN1CC(CSC)CC2c3cccc4[nH]cc(c34)CC21	1	PERGOLIDE
BBB0524	CCCN1CC=C(c2c[nH]c3ccc(Cl)cc23)CC1	1	TEPIRINDOLE
BBB0525	CCCN1CCCC1CNC(=O)c1cc(S(N)(=O)=O)ccc1OC	1	PROSULPRIDE
BBB0526	CCCN1C[C@@H](NS(=O)(=O)N(CC)CC)C[C@@H]2Cc3c(O)cccc3CC21	1	QUINAGOLIDE
BBB0527	CCCNC(=O)N1CC(c2ccccc2)OC1=O	1	PROFEXALONE
BBB0528	CCCNC(=O)c1ccc2c(c1)N(C(C)CN1CCCC1)c1ccccc1S2	1	RP60180
BBB0529	CCCNC(=O)c1ccc2c(c1)N([C@H](C)CN1CCCC1)c1ccccc1S2	1	APADOLINE
BBB0530	CCCO	1	PROPANOL
BBB0531	CCCOC(=O)Cc1ccc(OCC(=O)N(CC)CC)c(OC)c1	1	PROPANIDID
BBB0532	CCCOC(=O)N1CCN(C(=O)Cc2ccc(Cl)c(Cl)c2)C(CN2CCCC2)C1	1	GR89696_PR
BBB0533	CCCOC(=O)c1cncn1C(C)c1ccccc1	1	PROPOXATE
BBB0534	CCCSc1ccc2[nH]c(NC(=O)OC)nc2c1	1	ALBENDAZOLE
BBB0535	CCCSc1ccccc1N1CCN(CCCCn2c(=O)[nH]c3ccccc3c2=O)CC1	1	TIOPERIDONE
BBB0536	CCC[C@@H]1O[C@@H]2CC3C4C[C@H](F)C5=CC(=O)C=C[C@]5(C)[C@@]4(F)[C@@H](O)C[C@]3(C)[C@]2(C(=O)O[C@H](C)OC(=O)OCC)O1	1	ITROCINONIDE
BBB0537	CCC[C@@H]1O[C@@H]2C[C@H]3[C@@H]4C[C@H](F)C5=CC(=O)CC[C@]5(C)[C@@]4(F)[C@@H](O)C[C@]3(C)[C@]2(C(=O)CO)O1	1	ROFLEPONIDE
BBB0538	CCC[C@@](C)(O)[C@H]1CC23C=CC1(OC)[C@H]1Oc4c(OC(C)=O)ccc5c4C12CCN(C)C3C5	1	ACETORPHINE
BBB0539	CCC[C@](C)(O)C1C[C@@]23C=C[C@]1(OC)[C@@H]1Oc4c(O)ccc5c4[C@@]12CCN(C)[C@@H]3C5	1	ETORPHINE
BBB0540	CCC[C@]1(c2cccc(O)c2)CCN(C)C[C@@H]1C	1	PICENADOL
BBB0541	CCCl	1	ETHYL-CHLORIDE
BBB0542	CCN(C(C)=O)c1cccc(-c2ccnc3c(C#N)cnn23)c1	1	ZALEPLON
BBB0543	CCN(C)C(=O)Oc1cccc([C@H](C)N(C)C)c1	1	RIVASTIGMINE
BBB0544	CCN(CC)C(=O)C1CN2CCc3cc(OC)c(OC)cc3C2CC1OC(C)=O	1	BENZQUINAMIDE
BBB0545	CCN(CC)C(=O)CNC(=O)c1cc(OC)c(OC)c(OC)c1	1	TRICETAMIDE
BBB0546	CCN(CC)C(=O)N1CCN(CCCc2nc3c(c(=O)n(C)c(=O)n3C)n2C)CC1	1	STACOFYLLINE
BBB0547	CCN(CC)C(=O)NC1C=C2c3cccc4[nH]cc(c34)CC2N(C)C1	1	LISURIDE
BBB0548	CCN(CC)C(=O)N[C@H]1C[C@@H]2c3cccc4[nH]cc(c34)C[C@H]2N(C)C1	1	TERGURIDE
BBB0549	CCN(CC)C(=O)[C@@H]1C2C=CC(C2)[C@H]1C(=O)N(CC)CC	1	ENDOMIDE
BBB0550	CCN(CC)C(=O)[C@]1(c2ccccc2)C[C@@H]1CN	1	MILNACIPRAN
BBB0551	CCN(CC)C(=O)c1cccnc1	1	NIKETHAMIDE
BBB0552	CCN(CC)C(C)CN1c2ccccc2Sc2ccccc21	1	ISOTHAMINE (PROFENAMINE)
BBB0553	CCN(CC)CC(=O)OCC(=O)[C@@]1(O)CCC2C3CCC4=CC(=O)C=C[C@]4(C)C3[C@@H](O)C[C@@]21C	1	PREDNISOLAMATE
BBB0554	CCN(CC)CC(=O)OCC(=O)[C@@]1(O)CCC2C3CCC4=CC(=O)CC[C@]4(C)C3[C@@H](O)C[C@@]21C	1	HYDROCORTAMATE
BBB0555	CCN(CC)CC(=O)Oc1ccc(NC(C)=O)cc1	1	PROPACETAMOL
BBB0556	CCN(CC)CCC(=O)N1c2ccccc2Sc2ccc(C(F)(F)F)cc21	1	FLUACIZINE
BBB0557	CCN(CC)CCN1C(=O)CN=C(c2ccccc2F)c2cc(Cl)ccc21	1	FLURAZEPAM
BBB0558	CCN(CC)CCN1c2ccccc2Sc2ccccc21	1	DIETHAZINE
BBB0559	CCN(CC)CCNC(=O)COc1ccc(Cl)cc1	1	CLOFEXAMIDE
BBB0560	CCN(CC)CCNC(=O)COc1ccc(OC)cc1	1	MEFEXAMIDE
BBB0561	CCN(CC)CCNC(=O)c1cc(Br)c(N)cc1OC	1	BROMOPRIDE
BBB0562	CCN(CC)CCNC(=O)c1cc(Cl)cc(Cl)c1OC	1	DICLOMETIDE
BBB0563	CCN(CC)CCNC(=O)c1cc(S(C)(=O)=O)ccc1OC	1	TIAPRIDE
BBB0564	CCN(CC)CCOC(=O)C(O)(c1ccccc1)c1ccccc1	1	BENACTYZINE
BBB0565	CCN(CC)CCOC1(c2ccc(Cl)cc2)CCCCC1	1	CLOFENCICLAN
BBB0566	CCN(CC)CCn1cnc2c1c(=O)n(C)c(=O)n2C	1	ETAMIPHYLLIN
BBB0567	CCN(CC)S(=O)(=O)N[C@H]1C[C@@H]2c3cccc4[nH]cc(c34)C[C@H]2N(C)C1	1	ETISULERGINE
BBB0568	CCN(CC)c1ccc(NC(=O)c2ccccc2N)c(C)c1	1	ATOLIDE
BBB0569	CCN(CCO)CCn1c(Cc2ccccc2)nc2c1c(=O)n(C)c(=O)n2C	1	BAMIFYLLINE
BBB0570	CCN1C(=O)NC(c2ccccc2)C1=O	1	ETHOTOIN
BBB0571	CCN1CC(CCN2CCOCC2)C(c2ccccc2)(c2ccccc2)C1=O	1	DOXAPRAM
BBB0572	CCN1CCC(=C(c2ccccc2)c2ccccc2)C1	1	PRIDEFINE
BBB0573	CCN1CCCC1CNC(=O)c1cc(C(C)=O)ccc1OC	1	ETACEPRIDE
BBB0574	CCN1CCCC1CNC(=O)c1cc(S(=O)(=O)CC)c(N)cc1OC	1	AMISULPRIDE
BBB0575	CCN1CCCC1CNC(=O)c1cc(S(=O)(=O)CC)ccc1OC	1	SULTOPRIDE
BBB0576	CCN1CCCC1CNC(=O)c1cc(S(N)(=O)=O)ccc1OC	1	SULPIRIDE
BBB0577	CCN1CCC[C@H]1CNC(=O)c1c(OC)ccc(Br)c1OC	1	REMOXIPRIDE
BBB0578	CCN1CCN(c2cc(-c3ccc(F)cc3)c3c(n2)CCCCCC3)CC1	1	BLONANSERIN
BBB0579	CCN1CCc2[nH]c3cc(F)c4scc(C)c4c3c2C1	1	TIFLUCARBINE
BBB0580	CCNC(=O)/C=C/c1cccc(Br)c1	1	CINROMIDE
BBB0581	CCNC(=O)N1CCN(CCCC(c2ccc(F)cc2)c2ccc(F)cc2)CC1	1	AMPEROZIDE
BBB0582	CCNC(Cc1ccccc1)C1CCCO1	1	ZYLOFURAMINE
BBB0583	CCNC1(c2ccccc2)CCCCC1	1	ETICYCLIDINE
BBB0584	CCNC1(c2cccs2)CCCCC1=O	1	TILETAMINE
BBB0585	CCNC1=NC(=O)C(c2ccccc2)O1	1	FENOZOLONE
BBB0586	CCNC1=Nc2ccc(Cl)cc2C(C)(c2ccccc2)O1	1	ETIFOXINE
BBB0587	CCNC1=Nc2ccc(Cl)cc2C(c2ccccc2)S1	1	ETASULINE
BBB0588	CCNC1C2CCC(C2)C1c1ccccc1	1	FENCAMFAMIN
BBB0589	CCO	1	ETHANOL
BBB0590	CCOC(=O)C1(c2cccc(O)c2)CCN(C)CC1	1	HYDROXYPETHIDINE
BBB0591	CCOC(=O)C1(c2ccccc2)CCN(CCCNc2ccccc2)CC1	1	PIMINODINE
BBB0592	CCOC(=O)C1(c2ccccc2)CCN(CCc2ccc(N)cc2)CC1	1	ANILERIDINE
BBB0593	CCOC(=O)C1N=C(c2ccccc2F)c2cc(Cl)ccc2NC1=O	1	ETHYL-LOFLAZEPATE
BBB0594	CCOC(=O)CC(O)CC(O)/C=C/C1=C(c2ccc(F)cc2)c2ccccc2OC12CCCC2	1	BERVASTATIN
BBB0595	CCOC(=O)N(CCN(C)C)c1cccc(C(F)(F)F)c1	1	FLUBANILATE
BBB0596	CCOC(=O)N(Cc1ccccc1)C1CC1	1	ENCYPRATE
BBB0597	CCOC(=O)N1CCC(=O)N(c2ccccc2)c2cc(Cl)ccc21	1	ARFENDAZAM
BBB0598	CCOC(=O)N1CCN(C(=O)Cc2ccc(Cl)c(Cl)c2)C(CN2CCCC2)C1	1	GR89696_ET
BBB0599	CCOC(=O)NC(O)C(Cl)(Cl)Cl	1	CARBOCLORAL
BBB0600	CCOC(=O)NNC(C)c1ccccc1	1	CARBENZIDE
BBB0601	CCOC(=O)Nc1ccc(NCc2ccc(F)cc2)cc1N	1	RETIGABINE
BBB0602	CCOC(=O)OCC/C(SC(=O)OCC)=C(\C)N(C=O)Cc1cnc(C)nc1N	1	CETOTIAMINE
BBB0603	CCOC(=O)O[C@]1(C(=O)COC(=O)CC)CC[C@H]2[C@@H]3CCC4=CC(=O)C=C[C@]4(C)[C@H]3[C@@H](O)C[C@@]21C	1	PREDNICARBATE
BBB0604	CCOC(=O)[C@]1(c2ccccc2)CCC=C[C@H]1N(C)C	1	TILIDINE
BBB0605	CCOC(=O)c1[nH]c2cc(OC)c(OC)cc2c1CCN1CCN(c2ccccc2)CC1	1	ALPERTINE
BBB0606	CCOC(=O)c1cnc2c(cnn2CC)c1NN=C(C)C	1	ETAZOLATE
BBB0607	CCOC(=O)c1cncn1C(C)c1ccc(F)cc1	1	FLUTOMIDATE
BBB0608	CCOC(=O)c1cncn1C(C)c1ccccc1	1	ETOMIDATE
BBB0609	CCOC(=O)c1ncn2c1CN(C)C(=O)c1cc(F)ccc1-2	1	FLUMAZENIL
BBB0610	CCOC(N)=O	1	URETHANE
BBB0611	CCOC1c2ccccc2C(=O)N(C)c2ccccc21	1	ETAZEPINE
BBB0612	CCO[C@H]1CCN(C(=O)c2cc(-c3ccccc3)c(=O)n3c2-c2cc(Cl)ccc2CC3)C1	1	LIREQUINIL
BBB0613	CCO[C@H]1C[C@@]2(C)[C@@H](CC[C@H]3[C@@H]4CC[C@H](C(C)=O)[C@@]4(C)C[C@@H](N(C)C)[C@@H]32)C[C@@H]1O	1	MINAXOLONE
BBB0614	CCOc1cc(N)c([N+](=O)[O-])cc1C(=O)NC1CCN(CC2CC=CCC2)CC1	1	CINITAPRIDE
BBB0615	CCOc1ccc(NC(C)=O)cc1	1	PHENACETIN
BBB0616	CCOc1ccccc1OC(c1ccccc1)C1CNCCO1	1	REBOXETINE
BBB0617	CCOc1ccccc1OCC1CNCCO1	1	VILOXAZINE
BBB0618	CCS(=O)(=O)C(C)(C)S(=O)(=O)CC	1	SULFONMETHANE
BBB0619	CCS(=O)(=O)CCN1C(=O)CN=C(c2ccccc2F)c2cc(Cl)ccc21	1	ELFAZEPAM
BBB0620	CCS(=O)(=O)c1ccc(F)cc1	1	FLUORESONE
BBB0621	CCS[C@]1(SC)CC[C@H]2[C@@H]3CCC4=CC(=O)C=C[C@]4(C)[C@@]3(F)[C@@H](O)C[C@@]21C	1	TIPREDANE
BBB0622	CCSc1ccc2c(c1)N(CCCN1CCN(C)CC1)c1ccccc1S2	1	THIETHYLPERAZINE
BBB0623	CC[C@@H](O)C(C[C@@H](C)N(C)C)(c1ccccc1)c1ccccc1	1	BETAMETHADOL
BBB0624	CC[C@H](C)C(=O)O[C@H]1CCC=C2C=C[C@H](C)[C@H](CC[C@@H]3C[C@@H](O)CC(=O)O3)[C@H]21	1	MEVASTATIN
BBB0625	CC[C@H](O)C(C[C@@H](C)N(C)C)(c1ccccc1)c1ccccc1	1	ALPHAMETHADOL
BBB0626	CC[C@H]1CC(=O)[C@@H]2Oc3c(OC)ccc4c3[C@@]23CCN(CC2CC2)[C@H](C4)[C@H]13	1	CONORPHONE (CONORFONE)
BBB0627	CCc1c(C)[n+]([N-])c(-c2ccc(OC)c(OC)c2)c2cc(OC)c(OC)cc12	1	TOFISOLINE
BBB0628	CCc1c(C)[nH]c2c1C(=O)C(CN1CCOCC1)CC2	1	MOLINDONE
BBB0629	CCc1c(C)[nH]c2c1C(=O)[C@@H]1CN(C)CC[C@H]1C2	1	PIQUINDONE
BBB0630	CCc1c(O)c(=O)ccn1CC	1	CP94
BBB0631	CCc1c(OC)nc2nc(-c3noc(C)n3)cn2c1C	1	FASIPLON
BBB0632	CCc1c(OC)nc2nc(C(=O)c3ccccc3)cn2c1C	1	DIVAPLON
BBB0633	CCc1cc(C(N)=S)ccn1	1	ETHIONAMIDE
BBB0634	CCc1cc2c(s1)-n1c(C)nnc1CN=C2c1ccccc1Cl	1	ETIZOLAM
BBB0635	CCc1cc2c(s1)N(C)C(=O)CN=C2c1ccccc1Cl	1	CLOTIAZEPAM
BBB0636	CCc1ccc2c(c1)N(CC(C)CN(C)C)c1ccccc1S2	1	ETYMEMAZINE
BBB0637	CCc1ccccc1	1	ETHYLBENZENE
BBB0638	CCc1ccccc1-n1c(C)nc2ccccc2c1=O	1	ETAQUALONE
BBB0639	CCc1nc(N)nc(N)c1-c1ccc(Cl)cc1	1	PYRIMETHAMINE
BBB0640	CCc1nn(CCCN2CCN(c3cccc(Cl)c3)CC2)c(=O)n1CC	1	ETOPERIDONE
BBB0641	CCc1nn(CCCN2CCN(c3cccc(Cl)c3)CC2)c(=O)n1CCOc1ccccc1	1	NEFAZODONE
BBB0642	CCn1c2c(c3ccccc31)CCSC2(C)CCN(C)C	1	TANDAMINE
BBB0643	CCn1cc(C(=O)O)c(=O)c2ccc(Cc3ccccc3)nc21	1	AMFONELIC-ACID
BBB0644	CCn1ccc(=O)c(O)c1C	1	CP21
BBB0645	CCn1nc(C)c2c1C(c1ccccc1)=NCC(=O)N2	1	RIPAZEPAM
BBB0646	CCn1nnn(CCN2CC[C@H](N(C(=O)COC)c3ccccc3F)[C@H](C)C2)c1=O	1	BRIFENTANIL
BBB0647	CN(C(=O)C(c1ccccc1)c1ccccc1)C(CN1CCC(O)C1)c1ccccc1	1	ASIMADOLINE
BBB0648	CN(C(=O)CN(CCO)CCO)c1ccc(Cl)cc1C(=O)c1ccccc1Cl	1	DULOZAFONE
BBB0649	CN(C(=O)CNC(=O)CN)c1ccc(Cl)cc1C(=O)c1ccccc1Cl	1	LORZAFONE
BBB0650	CN(C(=O)CNC(=O)[C@@H](N)CCCCN)c1ccc(Cl)cc1C(=O)c1ccccc1	1	AVIZAFONE
BBB0651	CN(C(=O)CNC1CC1)c1ccc(Cl)cc1C(=O)c1ccccc1Cl	1	CIPRAZAFONE
BBB0652	CN(C(=O)Cc1ccc(Cl)c(Cl)c1)C(CN1CCCC1)c1ccccc1	1	ICI199441
BBB0653	CN(C(=O)Cc1ccc(Cl)c(Cl)c1)C1CCC2(CCCO2)CC1N1CCCC1	1	SPIRADOLINE
BBB0654	CN(C(=O)Cc1ccc(Cl)c(Cl)c1)C1CCCCC1N1CCCC1	1	U50488
BBB0655	CN(C)C(=O)C1(c2ccc(Cl)cc2)CCN(CCCC(=O)c2ccc(F)cc2)CC1	1	AMIPERONE
BBB0656	CN(C)C(=O)CCNc1ccc(Br)cc1	1	BROMAMID
BBB0657	CN(C)C(=O)COC1c2ccccc2CCc2ccccc21	1	OXITRIPTYLINE
BBB0658	CN(C)C(=O)OC1N=C(c2ccccc2)c2cc(Cl)ccc2N(C)C1=O	1	CAMAZEPAM
BBB0659	CN(C)C(=O)c1nc(CNC(=O)CN)n(-c2ccc(Cl)cc2C(=O)c2ccccc2Cl)n1	1	RILMAZAFONE
BBB0660	CN(C)C(C)(CO)Cc1ccc(Cl)c(Cl)c1	1	CERICLAMINE
BBB0661	CN(C)C/C=C(/c1ccc(Br)cc1)c1cccnc1	1	ZIMELDINE
BBB0662	CN(C)C1=NC(=O)C(c2ccccc2)O1	1	THOZALINONE (TOZALINONE)
BBB0663	CN(C)C1CCc2[nH]c3c(F)cc(F)cc3c2C1	1	FLUCINDOL
BBB0664	CN(C)C1CCc2[nH]c3ccccc3c2C1	1	CYCLINDOLE (CICLINDOLE)
BBB0665	CN(C)CC#CC=C1c2ccccc2C=Cc2ccccc21	1	INTRIPTYLINE
BBB0666	CN(C)CC(=O)C=C1c2ccccc2CCc2ccccc21	1	COTRIPTYLINE
BBB0667	CN(C)CC(=O)N1c2ccccc2Sc2ccccc21	1	DACEMAZINE
BBB0668	CN(C)CC(CN1c2ccccc2Sc2ccccc21)N(C)C	1	AMINOPROMAZINE
BBB0669	CN(C)CC(O)C(c1ccccc1)c1cccc(Cl)c1	1	CLEMEPROL
BBB0670	CN(C)CC(Oc1ccccc1)Oc1ccccc1	1	MEDIFOXAMINE
BBB0671	CN(C)CC/C=C1/c2ccccc2CNc2cc(Cl)ccc21	1	ELANZEPINE
BBB0672	CN(C)CC/C=C1/c2ccccc2COc2ccccc21	1	CIDOXEPIN
BBB0673	CN(C)CC/C=C1/c2ccccc2CSc2ccccc21	1	DOSULEPIN
BBB0674	CN(C)CC1=Cc2ccccc2Sc2ccccc21	1	DAMOTEPINE
BBB0675	CN(C)CC1COC2(O1)c1ccccc1COc1ccccc12	1	SPIROXEPIN
BBB0676	CN(C)CCC(=O)COc1ccc(Cl)cc1	1	MECLOFENOXATE
BBB0677	CN(C)CCC(c1ccccc1)C1CCCCC1	1	GAMFEXINE
BBB0678	CN(C)CCC1(C)OCCC2=C1Cc1ccccc12	1	PIRANDAMINE
BBB0679	CN(C)CCC1(c2ccccc2)C=Cc2ccccc21	1	INDRILINE
BBB0680	CN(C)CCC1(c2ccccc2)CCc2ccccc2C1=O	1	NAFENODONE (DEXNAFENODONE)
BBB0681	CN(C)CCC=C1c2ccccc2C(C)(C)c2ccccc21	1	MELITRACEN
BBB0682	CN(C)CCC=C1c2ccccc2C=Cc2ccccc21	1	CYCLOBENZAPRINE
BBB0683	CN(C)CCC=C1c2ccccc2COc2ccccc21	1	DOXEPIN
BBB0684	CN(C)CCC=C1c2ccccc2Sc2ccc(Cl)cc21	1	CHLORPROTHIXENE
BBB0685	CN(C)CCC=C1c2ccccc2Sc2ccccc21	1	PROTHIXENE
BBB0686	CN(C)CCCC1(c2ccc(F)cc2)OCc2cc(C#N)ccc21	1	CITALOPRAM
BBB0687	CN(C)CCCC1c2ccccc2Nc2ccc(Cl)cc21	1	CLOMACRAN
BBB0688	CN(C)CCCN1Cc2ccccc2Cc2ccccc21	1	PRAZEPINE
BBB0689	CN(C)CCCN1c2ccccc2C(C)(C)c2ccccc21	1	DIMETACRINE
BBB0690	CN(C)CCCN1c2ccccc2C(c2ccccc2)=Nc2cccnc21	1	TAMPRAMINE
BBB0691	CN(C)CCCN1c2ccccc2C=Cc2ccccc21	1	DEPRAMINE
BBB0692	CN(C)CCCN1c2ccccc2C=Cc2sccc21	1	TIENOPRAMINE
BBB0693	CN(C)CCCN1c2ccccc2CC(=O)c2ccccc21	1	KETIPRAMINE (KETIMIPRAMINE)
BBB0694	CN(C)CCCN1c2ccccc2CCc2ccc(C#N)cc21	1	CIANOPRAMINE
BBB0695	CN(C)CCCN1c2ccccc2Sc2cccnc21	1	PROTHIPENDYL
BBB0696	CN(C)CCCn1c(=O)c2ccccc2c2ccccc21	1	FANTRIDONE
BBB0697	CN(C)CCCn1c(=O)n(-c2ccccc2)c2cc(Cl)ccc21	1	CLODAZON
BBB0698	CN(C)CCCn1c2c(c3ccccc31)CCCCCC2	1	IPRINDOLE
BBB0699	CN(C)CCCn1cc(-c2ccccc2)c(-c2ccccc2)n1	1	FEZOLAMINE
BBB0700	CN(C)CCN(C)n1cc(-c2ccccc2)c2ccccc21	1	BINEDALINE
BBB0701	CN(C)CCN(Cc1cccs1)c1ccccn1	1	METHAPYRILENE
BBB0702	CN(C)CCN1C(=O)CC(c2ccccc2)Sc2ccccc21	1	THIAZESIM (TIAZESIM)
BBB0703	CN(C)CCN1C(=O)c2ccccc2N(C)c2ccccc21	1	DIBENZEPIN
BBB0704	CN(C)CCN1CCN(c2cccc(Cl)c2)C1=O	1	IMIDOLINE
BBB0705	CN(C)CCO	1	DEANOL
BBB0706	CN(C)CCOC(=O)CCC1CCCCC1	1	CYPRODENATE
BBB0707	CN(C)CCOC(C)(c1ccccc1)c1ccc(Cl)cc1	1	CHLORPHENOXAMINE
BBB0708	CN(C)CCOC(c1ccccc1)c1ccc(Br)cc1	1	BROMODIPHENHYDRAMINE (BROMAZINE)
BBB0709	CN(C)CCOC(c1ccccc1)c1ccccc1C(C)(C)C	1	BUFENADRINE
BBB0710	CN(C)CCOC1(Cc2ccccc2)C[C@H]2CC[C@]1(C)C2(C)C	1	RAMCICLANE
BBB0711	CN(C)CCOC1=Cc2ccccc2Sc2ccc(Cl)cc21	1	ZOTEPINE
BBB0712	CN(C)CCON=C1c2ccccc2CCc2ccccc21	1	NOXIPTILINE
BBB0713	CN(C)CCc1c[nH]c2cccc(OP(=O)(O)O)c12	1	PSILOCYBINE
BBB0714	CN(C)CCn1cnc2c1c(=O)n(C)c(=O)n2C	1	DIMETHAZAN
BBB0715	CN(C)Cc1ccc(CSCCNc2[nH]cc(Cc3ccccc3)c2[N+](=O)[O-])o1	1	BBCPD60
BBB0716	CN(C)Cc1nnc2n1-c1ccc(Cl)cc1C(c1ccccc1)=NC2	1	ADINAZOLAM
BBB0717	CN(C)N=Nc1[nH]cnc1C(N)=O	1	DACARBAZINE
BBB0718	CN(C)S(=O)(=O)c1ccc2c(c1)N(CCCN1CCC(CCO)CC1)c1ccccc1S2	1	PIPOTIAZINE
BBB0719	CN(C)[C@@H](CCOc1cccc2ccccc12)c1ccccc1	1	DAPOXETINE
BBB0720	CN(C)c1cnccn1	1	AMPYZINE
BBB0721	CN(C/C=C/c1ccccc1)CCOC(c1ccccc1)c1ccccc1	1	CINFENINE
BBB0722	CN(CCCN1c2ccccc2CCc2ccccc21)CC(=O)c1ccc(Cl)cc1	1	LOFEPRAMINE
BBB0723	CN(CCc1cc2cccc3c2n1-c1ccccc1CC3)Cc1ccccc1	1	AZIPRAMINE
BBB0724	CN(c1nc2ccccc2s1)C1CCN(CC(O)COc2ccc(F)cc2)CC1	1	SABELUZOLE
BBB0725	CN1C(=O)C(O)N=C(c2ccccc2Cl)c2cc(Cl)ccc21	1	LORMETAZEPAM
BBB0726	CN1C(=O)C(O)N=C(c2ccccc2F)c2cc(Cl)ccc21	1	FLUTEMAZEPAM
BBB0727	CN1C(=O)CC(=O)N(c2ccccc2)c2cc(C(F)(F)F)ccc21	1	TRIFLUBAZAM
BBB0728	CN1C(=O)CC(C)(c2ccccc2)C1=O	1	METHSUXIMIDE (MESUXIMIDE)
BBB0729	CN1C(=O)CC(c2ccccc2)C1=O	1	PHENSUXIMIDE
BBB0730	CN1C(=O)CC2(CCN(CCCC(=O)c3ccc(F)cc3)CC2)C1=O	1	ROXOPERONE
BBB0731	CN1C(=O)CCS(=O)(=O)C1c1ccc(Cl)c(Cl)c1	1	DICHLORMEZANONE
BBB0732	CN1C(=O)CCS(=O)(=O)C1c1ccc(Cl)cc1	1	CHLORMEZANONE
BBB0733	CN1C(=O)CC[C@H]1c1cccnc1	1	COTININE
BBB0734	CN1C(=O)CN(C(N)=O)C(c2ccccc2)c2cc(Cl)ccc21	1	CARBURAZEPAM
BBB0735	CN1C(=O)CN2CCc3ccccc3C2c2cc(Cl)ccc21	1	CLAZOLAM
BBB0736	CN1C(=O)CN=C(C2=CCCCC2)c2cc(Cl)ccc21	1	TETRAZEPAM
BBB0737	CN1C(=O)CN=C(C2=CCCCC2)c2cc([N+](=O)[O-])ccc21	1	MENITRAZEPAM
BBB0738	CN1C(=O)CN=C(c2ccccc2)c2cc([N+](=O)[O-])ccc21	1	NIMETAZEPAM
BBB0739	CN1C(=O)CN=C(c2ccccc2F)c2cc(Cl)ccc21	1	FLUDIAZEPAM
BBB0740	CN1C(=O)OC(C)(C)C1=O	1	TRIMETHADIONE
BBB0741	CN1C(=S)CN=C(c2ccccc2)c2cc(Cl)ccc21	1	SULAZEPAM
BBB0742	CN1C(CC(=O)c2ccccc2)CCCC1CC(O)c1ccccc1	1	LOBELINE
BBB0743	CN1C2CCC1CC(OC(=O)C(C)(CO)c1ccccc1)C2	1	ATROMEPINE
BBB0744	CN1C2CCC1CC(OC(=O)C(O)c1ccccc1)C2	1	HOMATROPINE
BBB0745	CN1CC(=O)N=C1NC(=O)Nc1cccc(Cl)c1	1	FENOBAM
BBB0746	CN1CC2c3ccccc3Oc3ccc(Cl)cc3C2C1	1	ORG5222
BBB0747	CN1CCC(=C2c3ccccc3C(O)c3ccccc32)CC1	1	DANITRACEN
BBB0748	CN1CCC(=C2c3ccccc3CCc3sccc32)CC1	1	PIZOTIFEN
BBB0749	CN1CCC(=C2c3ccccc3Oc3ccc(Cl)cc32)CC1	1	CLOPIPAZAN
BBB0750	CN1CCC(=C2c3ccccc3Sc3ccccc32)CC1	1	PIMETHIXENE
BBB0751	CN1CCC(C)(CN2c3ccccc3Sc3ccccc32)C1	1	DIMELAZINE
BBB0752	CN1CCC(OC2c3ccccc3CCc3ccccc32)CC1	1	HEPZIDINE
BBB0753	CN1CCC2(C)c3cc(OC(=O)Nc4ccccc4)ccc3N(C)C12	1	PHENSERINE
BBB0754	CN1CCC23CCCCC2C1Cc1ccc(O)cc13	1	LEVORPHANOL (RACEMORPHAN)
BBB0755	CN1CCC23c4c5ccc(O)c4OC2C(=O)CCC3(O)C1C5	1	OXYMORPHONE
BBB0756	CN1CCC2=C(C1)c1ccccc1Cc1ccccc12	1	SETIPTILINE
BBB0757	CN1CCC2=C(CC1)c1cc(C#N)ccc1Sc1ccccc12	1	CITATEPINE
BBB0758	CN1CCC2=C(CC1)c1ccccc1N(C)c1ccccc12	1	ERIZEPINE
BBB0759	CN1CCC2=C(CC1)c1ccccc1Oc1ccccc12	1	MAROXEPIN
BBB0760	CN1CCC2c3cc(Cl)ccc3Oc3ccccc3C2C1	1	7-K06
BBB0761	CN1CCCC(CN2c3ccccc3Sc3ccccc32)C1	1	PECAZINE
BBB0762	CN1CCCC1c1cccnc1	1	NICOTINE
BBB0763	CN1CCCN(C(c2ccccc2)c2ccc(Cl)cc2)CC1	1	HOMOCHLORCYCLIZINE
BBB0764	CN1CCCc2cccc(OCC3CNCCO3)c21	1	DABELOTINE
BBB0765	CN1CCN(/C=C2\N=C3CN=C(c4ccccc4Cl)c4cc([N+](=O)[O-])ccc4N3C2=O)CC1	1	LOPRAZOLAM
BBB0766	CN1CCN(C(=O)Cc2ccc(Cl)c(Cl)c2)C(CN2CCCC2)C1	1	SANKYO
BBB0767	CN1CCN(C(=O)OC2C3=C(SCCS3)C(=O)N2c2ccc3ccc(Cl)nc3n2)CC1	1	SURICLONE
BBB0768	CN1CCN(C(=O)OC2c3nccnc3C(=O)N2c2ccc(Cl)cn2)CC1	1	ZOPICLONE
BBB0769	CN1CCN(C(c2ccccc2)c2ccc(Cl)cc2)CC1	1	CHLORCYCLIZINE
BBB0770	CN1CCN(C2=Cc3cc(Cl)ccc3/C(=C/C#N)c3ccccc32)CC1	1	RILAPINE
BBB0771	CN1CCN(C2=Nc3cc(Cl)ccc3Nc3ccccc32)CC1	1	CLOZAPINE
BBB0772	CN1CCN(C2=Nc3cc(F)ccc3Cc3ccccc32)CC1	1	FLUPERLAPINE
BBB0773	CN1CCN(C2=Nc3ccccc3Cc3ccccc32)CC1	1	PERLAPINE
BBB0774	CN1CCN(C2=Nc3ccccc3Oc3ccc(Cl)cc32)CC1	1	LOXAPINE
BBB0775	CN1CCN(C2=Nc3ccccc3Sc3ccc(Cl)cc32)CC1	1	CLOTHIAPINE (CLOTIAPINE)
BBB0776	CN1CCN(C2=Nc3ccccc3Sc3nccn32)CC1	1	PENTIAPINE
BBB0777	CN1CCN(C2=Nc3cscc3/C(=C/C#N)c3cscc32)CC1	1	TENILAPINE
BBB0778	CN1CCN(C2Cc3ccccc3Sc3ccc(Cl)cc32)CC1	1	CLOROTEPINE
BBB0779	CN1CCN(CC(=O)N2c3ccccc3C(=O)Nc3cccnc32)CC1	1	PIRENZEPINE
BBB0780	CN1CCN(CC(=O)[C@@]2(O)CC[C@H]3[C@@H]4CCC5=CC(=O)C=C[C@]5(C)[C@H]4[C@@H](O)C[C@@]32C)CC1	1	MAZIPREDONE
BBB0781	CN1CCN(CCC(=O)N2c3ccccc3Sc3ccc(C(F)(F)F)cc32)CC1	1	FTORMETAZINE
BBB0782	CN1CCN(CCC=C2c3ccccc3Sc3ccc(S(=O)(=O)N(C)C)cc32)CC1	1	THIOTHIXENE (TIOTIXENE)
BBB0783	CN1CCN(CCCN2c3ccccc3Sc3ccc(Cl)cc32)CC1	1	PROCHLORPERAZINE
BBB0784	CN1CCN(CCCN2c3ccccc3Sc3ccc(S(=O)(=O)N(C)C)cc32)CC1	1	THIOPROPERAZINE
BBB0785	CN1CCN(CCN2CCN(CCCN3c4ccccc4Sc4ccc(Cl)cc43)CC2)C1=O	1	IMICLOPAZINE
BBB0786	CN1CCN(c2cc3c(nn2)Oc2ccccc2N3C)CC1	1	PIPOFEZINE
BBB0787	CN1CCN(c2ccccc2Cc2ccccc2)CC1	1	SIFAPRAZINE
BBB0788	CN1CCN(c2ncc(-c3cc(Cl)cc(Cl)c3Cl)c(N)n2)CC1	1	SIPATRIGINE
BBB0789	CN1CCN2c3cc(F)ccc3C(c3cccs3)=NCC2C1	1	TIMELOTEM
BBB0790	CN1CCN2c3ccccc3Cn3cccc3C2C1	1	APTAZAPINE
BBB0791	CN1CCN=C(c2ccccc2)c2cc(Cl)ccc21	1	MEDAZEPAM
BBB0792	CN1CCOC(c2ccccc2)c2ccccc2C1	1	NEFOPAM
BBB0793	CN1CC[C@@]2(C)c3cc(OC(=O)N4CCc5ccccc5C4)ccc3N(C)C12	1	QUILOSTIGMINE
BBB0794	CN1CC[C@@]23CCCC[C@@H]2[C@@H]1Cc1ccc(O)cc13	1	DEXTRORPHAN
BBB0795	CN1CC[C@@]23NC(=O)C[C@@H](c4cc(Cl)ccc4O2)[C@H]3C1	1	LORTALAMINE
BBB0796	CN1CC[C@]2(C)C[C@@H](Cc3ccc(O)cc32)C1	1	EPTAZOCINE
BBB0797	CN1CC[C@]23c4c5ccc(O)c4O[C@@]2(C)C(=O)CC[C@H]3[C@H]1C5	1	METOPON
BBB0798	CN1CC[C@]23c4c5ccc(O)c4O[C@H]2C(=O)C=C[C@@]3(CCCCCN)[C@H]1C5	1	PENTAMORPHONE
BBB0799	CN1CC[C@]23c4c5ccc(O)c4O[C@H]2C(=O)CC[C@H]3[C@H]1C5	1	HYDROMORPHONE
BBB0800	CN1CC[C@]23c4c5ccc(O)c4O[C@H]2CCC[C@H]3[C@H]1C5	1	DESOMORPHINE
BBB0801	CN1CC[C@]23c4c5ccc(O)c4O[C@H]2[C@@H](O)CC[C@@]3(O)[C@H]1C5	1	HYDROMORPHINOL
BBB0802	CN1CC[C@]23c4c5ccc(O)c4O[C@H]2[C@@](C)(O)CC[C@H]3[C@H]1C5	1	METHYLDIHYDROMORPHINE
BBB0803	CN1CC[C@]23c4c5ccc(OC(=O)c6cccnc6)c4O[C@H]2[C@@H](OC(=O)c2cccnc2)C=C[C@H]3[C@H]1C5	1	NICOMORPHINE
BBB0804	CN1CCc2cc(Cl)c(O)cc2C(c2cccc3c2OCC3)C1	1	ODAPIPAM
BBB0805	CN1CCc2cc(Cl)c(O)cc2[C@@H](c2cc(Br)cc3c2OCC3)C1	1	BERUPIPAM
BBB0806	CN1CCc2cccc3c2C1Cc1ccc(O)c(O)c1-3	1	APOMORPHINE_R
BBB0807	CN1CCc2cccc3c2[C@H]1Cc1ccc(O)c(O)c1-3	1	APOMORPHINE
BBB0808	CN1C[C@@H](CC#N)C[C@@H]2c3cccc4[nH]cc(c34)C[C@H]21	1	DELERGOTRILE
BBB0809	CN1C[C@@H](NS(=O)(=O)N(C)C)C[C@@H]2c3cccc4c3c(cn4C)C[C@H]21	1	MESULERGINE
BBB0810	CN1C[C@@H]2[C@@H](Cc3ccc(Cl)cc3[C@H]2c2ccccc2)C1	1	LOSINDOLE
BBB0811	CN1C[C@H](CN2CC(=O)NC(=O)C2)C=C2c3cccc4[nH]cc(c34)C[C@H]21	1	ROMERGOLINE
BBB0812	CN1C[C@H](CSc2ccccn2)C=C2c3cccc4[nH]cc(c34)C[C@H]21	1	TIOMERGINE
BBB0813	CN1Cc2c(C(=O)OC(C)(C)C)ncn2-c2ccsc2C1=O	1	RO19-4603
BBB0814	CN1Cc2c(N)cccc2C(c2ccccc2)C1	1	NOMIFENSINE
BBB0815	CN1[C@H]2CC[C@@H]1CC(OC(c1ccccc1)c1ccccc1)C2	1	BENZTROPINE (BENZATROPINE)
BBB0816	CN1[C@H]2CC[C@@H]1C[C@@H](NC(=O)N1CC(C)(C)c3ccccc31)C2	1	RICASETRON
BBB0817	CN1[C@H]2CC[C@@H]1C[C@@H](NC(=O)c1cn(C3CCCCC3)c3ccccc3c1=O)C2	1	MIRISETRON
BBB0818	CN1c2cc(F)ccc2C(c2ccccc2)=NCC1CNC(=O)c1ccoc1	1	LUFURADOM
BBB0819	CN1c2ccc(Cl)cc2C(c2ccccc2Cl)=NCC1CO	1	TUCLAZEPAM
BBB0820	CN1c2ccccc2C(NCCCCCCC(=O)O)c2ccc(Cl)cc2S1(=O)=O	1	TIANEPTINE
BBB0821	CN1c2ccccc2C(c2ccccc2F)=NCC1CNC(=O)c1ccsc1	1	TIFLUADOM
BBB0822	CNC(=NC#N)NCCSCc1csc(N=C(N)N)n1	1	TIOTIDINE
BBB0823	CNC(=O)CCN1CCN(CC/C=C2/c3ccccc3Sc3ccc(Cl)cc32)CC1	1	CLOTIXAMIDE (CLOTIXAMIDE)
BBB0824	CNC(=O)N1CC(Oc2cccc(C(F)(F)F)c2)C1	1	FLUZINAMIDE
BBB0825	CNC(=O)NC(O)C(Cl)(Cl)Cl	1	MECLORALUREA
BBB0826	CNC(=O)O[C@@H]1OC(=O)[C@H]2[C@@H]3C=C[C@@H](C3)[C@@H]12	1	MOXADOLEN
BBB0827	CNC(C)Cc1ccccc1	1	METHAMPHETAMINE
BBB0828	CNC/C=C(/c1ccc(Br)cc1)c1cccnc1	1	NOMELIDINE
BBB0829	CNC1(c2ccccc2Cl)CCCCC1=O	1	KETAMINE
BBB0830	CNC1=Nc2ccc(Cl)cc2C(c2ccccc2)=[N+]([O-])C1	1	CHLORDIAZEPOXIDE
BBB0831	CNC1CCN2c3ccccc3CCc3cccc1c32	1	CICLOPRAMINE
BBB0832	CNC1CCc2ncsc2C1	1	ETRABAMINE
BBB0833	CNC1Cc2ccccc2N(C)c2ccccc21	1	METAPRAMINE
BBB0834	CNCC12CCC(c3ccccc31)c1ccccc12	1	BENZOCTAMINE
BBB0835	CNCCC(Oc1ccc(C(F)(F)F)cc1)c1ccccc1	1	FLUOXETINE
BBB0836	CNCCC(Oc1ccccc1C)c1ccccc1	1	TOMOXETINE
BBB0837	CNCCC(Oc1ccccc1OC)c1ccccc1	1	NISOXETINE
BBB0838	CNCCC=C1c2ccccc2C(C)(C)c2ccccc21	1	LITRACEN
BBB0839	CNCCC=C1c2ccccc2C2CC2c2ccccc21	1	OCTRIPTYLINE
BBB0840	CNCCC=C1c2ccccc2CCc2ccccc21	1	NORTRIPTYLINE (NORTRIPTYLENE AND QUINPIROLE)
BBB0841	CNCCCC1(C)C(=O)N(c2ccccc2)c2ccccc21	1	AMEDALIN
BBB0842	CNCCCC1(C)CN(c2ccccc2)c2ccccc21	1	DALEDALIN
BBB0843	CNCCCC1(c2ccccc2)OC(C)(C)c2ccccc21	1	TALOPRAM
BBB0844	CNCCCC1(c2ccccc2)SC(C)(C)c2ccccc21	1	TALSUPRAM
BBB0845	CNCCCC12CCC(c3ccccc31)c1ccccc12	1	MAPROTILINE
BBB0846	CNCCCC1c2ccccc2C=Cc2ccccc21	1	PROTRIPTYLINE (PROTRIPTYLENE)
BBB0847	CNCCCCOc1ccccc1Cc1ccccc1	1	BIFEMELANE
BBB0848	CNCCCN1Cc2ccccc2Cc2ccccc21	1	MEZEPINE
BBB0849	CNCCCN1c2ccccc2C(C)(C)c2ccccc21	1	MONOMETACRINE
BBB0850	CNCCCN1c2ccccc2Sc2ccc(Cl)cc21	1	NOR-1-CHLORPROMAZINE
BBB0851	CNCCCN1c2ccccc2Sc2ccccc21	1	DESMONOMETHYLPROMAZINE
BBB0852	CNCCOC(c1ccccc1)c1ccccc1C	1	TOFENACIN
BBB0853	CNCCON=c1c2ccccc2ccc2ccccc12	1	DEMEXIPTILINE
BBB0854	CNCCSC1=Cc2ccccc2Oc2ccc(F)cc21	1	FLURADOLINE
BBB0855	CNCC[C@H](Oc1cccc2ccccc12)c1cccs1	1	DULOXETINE
BBB0856	CNC[C@@H]1CN(c2ccc(OCc3cccc(Cl)c3)cc2)C(=O)O1	1	ALMOXATONE
BBB0857	CNC[C@H](O)CC12CCC(c3ccccc31)c1ccccc12	1	LEVOPROTILINE (OXAPROTILINE)
BBB0858	CNNCc1ccc(C(=O)NC(C)C)cc1	1	PROCARBAZINE
BBB0859	CN[C@@H]1CC[C@@H](c2ccccc2)c2ccccc21	1	TAMETRALINE
BBB0860	CN[C@@H]1C[C@@H](c2ccc(Cl)c(Cl)c2)c2ccccc21	1	INDATRALINE
BBB0861	CN[C@H]1CC[C@@H](c2ccc(Cl)c(Cl)c2)c2ccccc21	1	SERTRALINE
BBB0862	CNc1cc(OC)c(C(=O)N[C@H]2CCN(Cc3ccccc3)[C@H]2C)cc1Cl	1	NEMONAPRIDE
BBB0863	CNc1nc(Cl)c(SC)c(N2CCN(C)CC2)n1	1	MEZILAMINE
BBB0864	CO/N=C(\C#N)[C@H]1CN2CCC1CC2	1	SABCOMELINE
BBB0865	CO/N=C/C1=CCCN(C)C1	1	MILAMELINE
BBB0866	COC(=O)C(c1ccccc1)C1CCCCN1	1	METHYLPHENIDATE
BBB0867	COC(=O)N1CCN(C(=O)Cc2ccc(Cl)c(Cl)c2)C(CN2CCCC2)C1	1	GR89696
BBB0868	COC(=O)[C@H]1[C@H]2C[C@@H]3c4[nH]c5cc(OC)ccc5c4CCN3C[C@H]2C[C@H](OC)[C@@H]1OC	1	METOSERPATE
BBB0869	COC(=O)[C@H]1[C@H]2C[C@@H]3c4[nH]c5ccc(Cl)cc5c4CCN3C[C@H]2C[C@@H](OC(=O)c2cc(OC)c(OC)c(OC)c2)[C@@H]1OC	1	CHLOROSERPIDINE
BBB0870	COC(=O)[C@H]1[C@H]2C[C@@H]3c4[nH]c5ccccc5c4CCN3C[C@@H]2C[C@@H](OC(=O)c2cc(OC)c(OC)c(OC)c2)[C@@H]1OC	1	DESERPIDINE
BBB0871	COC(=O)c1cncn1C(C)c1ccccc1	1	METOMIDATE
BBB0872	COC(C(=O)C(O)C(C)O)C1Cc2cc3cc(OC4CC(OC5CC(O)C(O)C(C)O5)C(O)C(C)O4)c(C)c(O)c3c(O)c2C(=O)C1OC1CC(OC2CC(O)C(OC3CC(C)(O)C(O)C(C)O3)C(C)O2)C(O)C(C)O1	1	PLICAMYCIN
BBB0873	COC(F)(F)C(F)Br	1	ROFLURANE
BBB0874	COC(OC)C(=O)[C@@]12OC(C)(C)O[C@@H]1CC1C3C[C@H](F)C4=CC(=O)C=C[C@]4(C)[C@@]3(F)[C@@H](O)C[C@@]12C	1	FLUMOXONIDE
BBB0875	COC1(F)C(F)(F)C1(F)Cl	1	ALIFLURANE
BBB0876	COC1=CC(=O)O[C@@H]1[C@@H](O)c1ccccc1Cl	1	LOSIGAMONE
BBB0877	COCC(=O)N(c1ccccc1F)C1CCN(CCc2ccccc2)CC1	1	OCFENTANIL
BBB0878	COCC1CN(c2ccc(OCc3cccc(C#N)c3)cc2)C(=O)O1	1	CIMOXATONE
BBB0879	COCC1CN=C(c2ccccc2Cl)c2cc(Br)ccc2N1C	1	METACLAZEPAM
BBB0880	COCCCC/C(=N\OCCN)c1ccc(Cl)cc1	1	CLOVOXAMINE
BBB0881	COCCCCC(=NOCCN)c1ccc(C(F)(F)F)cc1	1	FLUVOXAMINE
BBB0882	COCCN1CC[C@]23c4c5ccc(O)c4O[C@H]2C(=O)CC[C@@]3(O)[C@H]1C5	1	SEMORPHONE
BBB0883	COCCc1ccc(OCC(O)CNC(C)C)cc1	1	METOPROLOL
BBB0884	COCN1C(=O)CN=C(c2ccccc2)c2cc([N+](=O)[O-])ccc21	1	MOTRAZEPAM
BBB0885	COC[C@H]1CN(c2ccc(OCC[C@@H](O)C(F)(F)F)cc2)C(=O)O1	1	BEFLOXATONE
BBB0886	COCc1c(C(=O)OC(C)C)ncc2[nH]c3cccc(Oc4ccc(Cl)cc4)c3c12	1	GEDOCARNIL
BBB0887	COCc1c(C(C)C)nc(C(C)C)c(/C=C/[C@@H](O)C[C@@H](O)CC(=O)O)c1-c1ccc(F)cc1	1	CERIVASTATIN
BBB0888	CO[C@@]12C=C[C@@]3(CC1C(C)(C)O)[C@H]1Cc4ccc(O)c5c4[C@@]3(CCN1CC1CC1)[C@H]2O5	1	CYPRENORPHINE
BBB0889	CO[C@@]12CC[C@@]3(C[C@@H]1C(C)(C)O)[C@H]1Cc4ccc(O)c5c4[C@@]3(CCN1CC1CC1)[C@H]2O5	1	DIPRENORPHINE
BBB0890	CO[C@H]1O[C@H]2O[C@@]3(CN4CCCCC4)[C@H](O)C[C@H](C2C)[C@@H]13	1	VALPERINOL
BBB0891	CO[C@]12CC[C@@]3(C[C@@H]1[C@](C)(O)C(C)(C)C)[C@H]1Cc4ccc(O)c5c4[C@@]3(CCN1CC1CC1)[C@H]2O5	1	BUPRENORPHINE
BBB0892	COc1cc(/C=C/C(=O)N2CCCCCCC2)cc(OC)c1OC	1	CINOCTRAMIDE
BBB0893	COc1cc(/C=C/C(N)=O)cc(OC)c1OC	1	CINTRIAMIDE (CINTRAMIDE)
BBB0894	COc1cc(Br)c2oc(C3CCNCC3)cc2c1	1	BROFAROMINE
BBB0895	COc1cc(C(=O)/C=C/N2CC=CC2)cc(OC)c1OC	1	ROLETAMIDE
BBB0896	COc1cc(C(=O)N2CCCCCCC2)cc(OC)c1OC	1	TROCIMINE
BBB0897	COc1cc(C(=O)N2CCOCC2)cc(OC)c1OC	1	TRIMETOZINE
BBB0898	COc1cc(C(=O)OCCN2CCN(CCCN3c4ccccc4Sc4ccc(Cl)cc43)CC2)cc(OC)c1OC	1	METOFENAZATE
BBB0899	COc1cc(C(C)=O)ccc1OCCCN1CCC(c2noc3cc(F)ccc23)CC1	1	ILOPERIDONE
BBB0900	COc1cc(N)c(Cl)cc1C(=O)NC1CCN(CCCOc2ccc(F)cc2)CC1OC	1	CISAPRIDE
BBB0901	COc1cc(N)c(Cl)cc1C(=O)NC1CCN(Cc2ccccc2)CC1	1	CLEBOPRIDE
BBB0902	COc1cc2[nH]c(C)c(CCN3CCN(c4ccccc4)CC3)c2cc1OC	1	OXYPERTINE
BBB0903	COc1cc2[nH]c(C)c(CCN3CCN(c4ccccc4OC)CC3)c2cc1OC	1	MILIPERTINE
BBB0904	COc1cc2c(c(CNC3CCCNC3c3ccccc3)c1)OCC2	1	9-C15
BBB0905	COc1cc2c(cc1OC)C(=O)C(CC1CCN(Cc3ccccc3)CC1)C2	1	DONEPEZIL
BBB0906	COc1cc2c(cc1OC)C(c1ccc(N)cc1)=NN=C(C)C2	1	NERISOPAM
BBB0907	COc1cc2c(cc1OC)C(c1cccc(Cl)c1)=NN=C(C)C2	1	GIRISOPAM
BBB0908	COc1cc2c(cc1OC)C(c1ccccc1)CN(C)CC2	1	TREPIPAM (TRIMOPAM)
BBB0909	COc1cc2c(cc1OC)C1CC(=O)C(CC(C)C)CN1CC2	1	TETRABENAZINE (TETRABENZINE)
BBB0910	COc1cc2c(cc1OC)S(=O)(=O)OC(C(=O)NC(C)CC(C)(C)N(C)C)C2	1	TISOCROMIDE
BBB0911	COc1cc2c3c(c1O)C1(C=CC(=O)C=C1)CC3N(C)CC2	1	GLAZIOVINE
BBB0912	COc1cc2oc(=O)c(C)c(C)c2cc1OCCCN1CCN(c2ccccc2OC)CC1	1	ANSECULIN
BBB0913	COc1ccc(C#N)cc1C(=O)NCCN1CCC(C(=O)c2ccc(F)cc2)CC1	1	PRIDEPERONE
BBB0914	COc1ccc(C(=O)N2CCCC2=O)cc1	1	ANIRACETAM
BBB0915	COc1ccc(C(CN(C)C)C2(O)CCCCC2)cc1	1	VENLAFAXINE
BBB0916	COc1ccc(C(O)CN2CCN(C(c3ccccc3)c3ccccc3)CC2)cc1OC	1	TAMOLARIZINE
BBB0917	COc1ccc(C2CNC(=O)C2)cc1OC1CCCC1	1	ROLIPRAM
BBB0918	COc1ccc(CCN2CCN(c3ccccc3Cl)CC2)cc1OC	1	MEFECLORAZINE
BBB0919	COc1ccc(CN(CCN(C)C)c2ccccn2)cc1	1	MEPYRAMINE
BBB0920	COc1ccc(Cl)c2c1CCCC2N(C)C	1	LOMETRALINE
BBB0921	COc1ccc(Cn2c(C)c(CCN)c3cc(O)ccc32)cc1	1	HYDROXINDASOL
BBB0922	COc1ccc(N2C[C@H](CN3CCC(O)(c4ccc5c(c4)OCO5)CC3)OC2=O)cc1	1	PANAMESINE
BBB0923	COc1ccc(OC[C@H]2CN(C)CCC2c2ccccc2)cc1	1	FEMOXETINE
BBB0924	COc1ccc(S(N)(=O)=O)cc1C(=O)NCC1CCCN1C	1	SULMEPRIDE
BBB0925	COc1ccc(S(N)(=O)=O)cc1C(=O)NCC1CCCN1Cc1ccc(F)cc1	1	FLUBEPRIDE
BBB0926	COc1ccc([C@H](O)CN2CCN(c3cccccc3=O)CC2)cc1OC	1	CILADOPA
BBB0927	COc1ccc2c(C3CCN(CCCC(=O)c4ccc(F)cc4)CC3)c(C)[nH]c2c1	1	MINDOPERONE
BBB0928	COc1ccc2c(c1)/C(=C\CCN(C)C)c1ccccc1O2	1	DIMEPROZAN
BBB0929	COc1ccc2c(c1)C(N1CCN(C)CC1)=Cc1ccccc1O2	1	METOXEPIN
BBB0930	COc1ccc2c(c1)C(O)(CCCN(C)C)c1ccccc1S2	1	MEPROTIXOL
BBB0931	COc1ccc2c(c1)C13CCCCC1C(C2)N(C)CC3	1	DEXTROMETHORPHAN
BBB0932	COc1ccc2c(c1)CN(C)CC2c1ccc(Cl)c(Cl)c1	1	DICLOFENSINE
BBB0933	COc1ccc2c(c1)N(CC(C)CN(C)C)c1ccccc1S2	1	LEVOMEPROMAZINE
BBB0934	COc1ccc2c(c1)N(CC(C)CN1CCC(O)CC1)c1ccccc1S2	1	PERIMETAZINE
BBB0935	COc1ccc2c(c1)N(CCC1CCCCN1C)c1ccccc1S2	1	OXYRIDAZINE
BBB0936	COc1ccc2c(c1)N(CCCN(C)C)c1ccccc1S2	1	METHOPROMAZINE
BBB0937	COc1ccc2c(c1)[C@]13CCCC[C@@H]1[C@H](C2)N(C)CC3	1	DEXTROMETHORPHAN (LEVOMETHORPHAN AND RACEMETHORPHAN)
BBB0938	COc1ccc2c(c1)c1c3n2CCN(C)C3=NCC1	1	METRALINDOLE
BBB0939	COc1ccc2c(c1OC)C(=O)OC2C1c2c(cc3c(c2OC)OCO3)CCN1C	1	NOSCAPINE
BBB0940	COc1ccc2c(c1OC)C13CCN(C)C(C2)C1(O)CCC(O)C3	1	DROTEBANOL
BBB0941	COc1ccc2c3c([nH]c2c1)C1CC2C(CC(OC(=O)c4cc(OC)c(OC)c(OC)c4)C(OC)C2OC(C)=O)CN1CC3	1	RESERPINE
BBB0942	COc1ccc2c3c1OC1C(=O)CCC4(O)C(C2)N(C)CCC314	1	OXYCODONE
BBB0943	COc1ccc2c3c1OC1C(=O)CCC4C(C2)N(C)CCC314	1	HYDROCODONE
BBB0944	COc1ccc2c3c1OC1[C@@H](O)CCC4C(C2)N(C)CC[C@@]341	1	DIHYDROCODEINE
BBB0945	COc1ccc2c3c1O[C@H]1C(OC(C)=O)=CC[C@H]4[C@@H](C2)N(C)CCC314	1	THEBACON
BBB0946	COc1ccc2c3c1O[C@H]1C[C@@H](O)C=C[C@@]31CCN(C)C2	1	GALANTAMINE
BBB0947	COc1ccc2c3c1O[C@H]1[C@@H](O)C=C[C@H]4[C@@H](C2)NCC[C@]314	1	NORCODEINE
BBB0948	COc1ccc2c3c1O[C@H]1[C@@H](OC(=O)c4cccnc4)CC[C@H]4[C@@H](C2)N(C)CC[C@]314	1	NICODICODINE
BBB0949	COc1cccc(C(=O)N[C@H]2C[C@@H]3CC[C@H](C2)N3Cc2ccccc2)c1OC	1	TROPAPRIDE
BBB0950	COc1cccc([C@@]2(O)CCCC[C@@H]2CN(C)C)c1	1	TRAMADOL
BBB0951	COc1ccccc1N1CCN(CC(O)COc2cc(OC)c(OC)c(OC)c2)CC1	1	ENCIPRAZINE
BBB0952	COc1ccccc1N1CCN(CCCC(=O)c2ccc(F)cc2)CC1	1	FLUANISONE
BBB0953	COc1ccccc1N1CCN(CCCC(O)c2ccc(F)cc2)CC1	1	ANISOPIROL
BBB0954	COc1ccccc1N1CCN(CCc2oc(=O)[nH]c2-c2ccc(F)cc2)CC1	1	ZOLOPERONE
BBB0955	COc1ccccc1OCC1CNC(=O)O1	1	MEPHENOXALONE
BBB0956	COc1nc2nc(-c3noc(C)n3)cn2c2c1CCCC2	1	TANIPLON
BBB0957	CP(C)(=O)CN1C(=O)CN=C(c2ccccc2)c2cc(Cl)ccc21	1	FOSAZEPAM
BBB0958	CS(=O)(=O)OCCCCOS(C)(=O)=O	1	BUSULFAN
BBB0959	CS(=O)(=O)c1ccc([C@@H](O)[C@@H](CF)NC(=O)C(Cl)Cl)cc1	1	FLORFENICOL
BBB0960	CS(=O)(=O)c1ccc([C@@H](O)[C@@H](CO)NC(=O)C(Cl)Cl)cc1	1	THIAMPHENICOL (RACEFENICOL)
BBB0961	CS(=O)(=O)c1ccc2c(c1)N(CCCN1CCC(C(N)=O)CC1)c1ccccc1S2	1	METOPIMAZINE
BBB0962	CSC(=O)[C@@]1(O)[C@@H](C)C[C@H]2[C@@H]3CCC4=CC(=O)C=C[C@]4(C)[C@@]3(F)[C@@H](O)C[C@@]21C	1	TIMOBESONE
BBB0963	CSC(=O)[C@@]1(O)[C@H](C)C[C@H]2[C@@H]3C[C@H](F)C4=CC(=O)C=C[C@]4(C)[C@@]3(F)[C@@H](O)C[C@@]21C	1	TICABESONE (TICABESONE-PROPIONATE)
BBB0964	CSC(=O)[C@@]1(OC(C)=O)[C@@H](C)C[C@H]2[C@@H]3CCC4=CC(=O)C=C[C@]4(C)[C@@]3(F)[C@@H](O)C[C@@]21C	1	TIMOBESONE-ACETATE
BBB0965	CSCCC(NC(C)=O)C(=O)Oc1ccc(NC(C)=O)cc1	1	SUMACETAMOL
BBB0966	CSc1c(Cl)nc(NC(C)C)nc1N1CCN(C)CC1	1	IPROZILAMINE
BBB0967	CSc1ccc2c(c1)C(N1CCN(C)CC1)Cc1ccccc1S2	1	METITEPINE (METHIOTHEPIN)
BBB0968	CSc1ccc2c(c1)N(CC(C)CN(C)C)c1ccccc1S2	1	METHIOMEPRAZINE (LEVOMETIOMEPRAZINE)
BBB0969	CSc1ccc2c(c1)N(CCC1CCCCN1)c1ccccc1S2	1	NORTHIORIDAZINE
BBB0970	C[C@@H](Cc1ccccc1)N(C)C	1	DIMETHYLAMPHETAMINE (DIMETHAMPHETAMINE)
BBB0971	C[C@@H]1CC2C3CCC4=CC(=O)C=C[C@]4(C)[C@@]3(F)[C@@H](O)C[C@]2(C)[C@@]1(C)C(=O)CO	1	DIMESONE
BBB0972	C[C@@H]1CC2C3C[C@H](F)C4=CC(=O)C=C[C@]4(C)C3[C@@H](O)C[C@]2(C)[C@H]1C(=O)C(=O)O	1	FLUOCORTIN
BBB0973	C[C@@H]1CC2C3C[C@H](F)C4=CC(=O)C=C[C@]4(C)C3[C@@H](O)C[C@]2(C)[C@H]1C(=O)CO	1	FLUOCORTOLONE
BBB0974	C[C@@H]1CC2C3C[C@H](F)C4=CC(=O)C=C[C@]4(C)[C@@]3(F)[C@@H](O)C[C@]2(C)[C@@]1(O)C(=O)CO	1	FLUMETHASONE (FLUMETASONE AND DIFLORASONE)
BBB0975	C[C@@H]1CC2C3C[C@H](F)C4=CC(=O)C=C[C@]4(C)[C@@]3(F)[C@@H](O)C[C@]2(C)[C@@]1(O)C(=O)COC(=O)C(C)(C)C	1	FLUMETHASONE21PIVALATE (FLUMETASONE-PIVALATE)
BBB0976	C[C@@H]1C[C@H]2C3CC(F)(F)C4=CC(=O)C=C[C@]4(C)[C@@]3(F)[C@@H](O)C[C@]2(C)[C@@]1(O)C(=O)CO	1	CORMETASONE
BBB0977	C[C@@H]1C[C@H]2C3C[C@H](F)C4=CC(=O)C=C[C@]4(C)[C@@]3(Cl)[C@@H](F)C[C@]2(C)[C@H]1C(=O)CO	1	HALOCORTOLONE
BBB0978	C[C@@H]1C[C@H]2C3C[C@H](F)C4=CC(=O)C=C[C@]4(C)[C@@]3(Cl)[C@@H](O)C[C@]2(C)[C@H]1C(=O)COC(=O)C(C)(C)C	1	CLOCORTOLONE-PIVALATE
BBB0979	C[C@@H]1C[C@H]2C3C[C@H](F)C4=CC(=O)C=C[C@]4(C)[C@@]3(F)[C@@H](O)C[C@]2(C)[C@H]1C(=O)CO	1	DIFLUCORTOLONE
BBB0980	C[C@@H]1C[C@H]2C3C[C@H](F)C4=CC(=O)C=C[C@]4(C)[C@@]3(F)[C@@H](O)C[C@]2(C)[C@H]1C(=O)COC(=O)C(C)(C)C	1	DIFLUCORTOLONE-PIVALATE
BBB0981	C[C@@H]1C[C@H]2[C@@H]3CCC4=CC(=O)C=C[C@]4(C)[C@@]3(Cl)[C@@H](Cl)C[C@]2(C)[C@@]1(O)C(=O)CO	1	MECLORISONE (MECLORISONE-DIBUTYRATE)
BBB0982	C[C@@H]1C[C@H]2[C@@H]3CCC4=CC(=O)C=C[C@]4(C)[C@@]3(Cl)[C@@H](O)C[C@]2(C)[C@@]1(O)C(=O)CCl	1	MOMETASONE (MOMETASONE-FUROATE)
BBB0983	C[C@@H]1C[C@H]2[C@@H]3CCC4=CC(=O)C=C[C@]4(C)[C@@]3(F)[C@@H](O)C[C@]2(C)[C@H]1C(=O)CO	1	DESOXIMETASONE
BBB0984	C[C@@H]1C[C@H]2[C@@H]3C[C@H](F)C4=CC(=O)C(Cl)=C[C@]4(C)[C@@]3(F)[C@@H](O)C[C@]2(C)[C@@]1(O)C(=O)CO	1	HALOMETASONE
BBB0985	C[C@@H]1C[C@H]2[C@@H]3C[C@H](F)C4=CC(=O)C=C[C@]4(C)[C@@]3(Cl)[C@@H](O)C[C@]2(C)[C@H]1C(=O)CO	1	CLOCORTOLONE
BBB0986	C[C@@H]1C[C@H]2[C@@H]3C[C@H](F)C4=CC(=O)C=C[C@]4(C)[C@@]3(F)[C@@H](O)C[C@]2(C)[C@@]1(O)C(=O)SCCl	1	CLOTICASONE (CLOTICASONE-PROPIONATE)
BBB0987	C[C@@H]1C[C@H]2[C@@H]3C[C@H](F)C4=CC(=O)C=C[C@]4(C)[C@@]3(F)[C@@H](O)C[C@]2(C)[C@@]1(O)C(=O)SCF	1	FLUTICASONE
BBB0988	C[C@@H]1C[C@H]2[C@@H]3C[C@H](F)C4=CC(=O)C=C[C@]4(C)[C@H]3[C@@H](O)C[C@]2(C)[C@@]1(O)C(=O)CO	1	PARAMETHASONE
BBB0989	C[C@@H]1C[C@H]2[C@H]3[C@H]([C@@H](O)C[C@]2(C)[C@@]1(O)C(=O)CO)[C@@]1(C)C=CC(=O)C=C1C[C@H]3Cl	1	ALCLOMETASONE
BBB0990	C[C@@H]1N=C(c2ccccc2Cl)c2cc([N+](=O)[O-])ccc2NC1=O	1	MECLONAZEPAM
BBB0991	C[C@@H]1O[C@@H]1P(=O)(O)O	1	FOSFOMYCIN
BBB0992	C[C@@]12CCCCCC(Cc3ccc(O)cc31)[C@@H]2N	1	DEZOCINE
BBB0993	C[C@H](CN1CCOCC1)C(C(=O)N1CCCC1)(c1ccccc1)c1ccccc1	1	DEXTROMORAMIDE (LEVOMORAMIDE AND RACEMORAMIDE)
BBB0994	C[C@H](N)C(=O)c1ccccc1	1	CATHINONE
BBB0995	C[C@H]1CC2[C@@H]3CC[C@](O)(C(=O)COC(=O)CCC(=O)O)[C@@]3(C)C[C@H](O)[C@@H]2[C@@]2(C)C=CC(=O)C=C12	1	METHYLPREDNISOLONE21HEMISUCCINATE (METHYLPREDNISOLONE-HEMISUCCINATE)
BBB0996	C[C@H]1CN(CCCn2c3ccccc3c3ccccc32)C[C@@H](C)N1	1	RIMCAZOLE
BBB0997	C[C@H]1C[C@@H](OC(=O)[C@@H]2CCC(=O)N2)CC(C)(C)C1	1	CRILVASTATIN
BBB0998	C[C@H]1C[C@H]2C3CCC4=CC(=O)C=C[C@]4(C)[C@@]3(F)C(=O)C[C@]2(C)[C@@]1(O)C(=O)CCl	1	CLOBETASONE
BBB0999	C[C@H]1C[C@H]2C3CCC4=CC(=O)C=C[C@]4(C)[C@@]3(F)[C@@H](O)C[C@]2(C)[C@@]1(O)C(=O)CCl	1	CLOBETASOL
BBB1000	C[C@H]1C[C@H]2[C@@H]3CCC4=CC(=O)C=C[C@]4(C)[C@@]3(Cl)[C@@H](O)C[C@]2(C)[C@@]1(O)C(=O)CO	1	BECLOMETHASONE (BECLOMETASONE)
BBB1001	C[C@H]1C[C@H]2[C@@H]3CCC4=CC(=O)C=C[C@]4(C)[C@@]3(F)[C@@H](O)C[C@]2(C)[C@@]1(OC(=O)c1ccccc1)C(=O)CO	1	BETAMETHASONE-BENZOATE
BBB1002	C[C@H]1C[C@H]2[C@@H]3CCC4=CC(=O)C=C[C@]4(C)[C@H]3C(=O)C[C@]2(C)[C@@]1(O)C(=O)CO	1	MEPREDNISONE
BBB1003	C[C@H]1OC2(CCCC[C@H]2Oc2cccc(Cl)c2)NC1=O	1	ENILOSPIRONE
BBB1004	C[C@H]1[C@H](c2ccccc2)OCCN1C	1	PHENDIMETRAZINE
BBB1005	C[C@H]1[C@H]2C(=O)c3ccc(O)cc3[C@]1(C)CCN2CC1CC1	1	KETAZOCINE
BBB1006	C[C@]12CC(=O)C3C(C[C@H](Cl)C4=CC(=O)C=C[C@@]43C)C1CC[C@]2(O)C(=O)CO	1	CHLOROPREDNISONE
BBB1007	C[C@]12CC(=O)[C@H]3[C@@H](CC[C@H]4C[C@H](O)CC[C@@]43C)[C@@H]1CC[C@@H]2C(=O)CO	1	ALFADOLONE
BBB1008	C[C@]12CC[C@H]3[C@@H](CCC4=CC(=O)CC[C@@]43C)[C@@H]1CC[C@]2(O)C(=O)CO	1	CORTEXOLONE (CORTODOXONE CORTIFEN)
BBB1009	C[C@]12C[C@H](Cl)[C@@]3(Cl)C(CCC4=CC(=O)C=C[C@@]43C)C1CC[C@]2(O)C(=O)CO	1	DICHLORISONE
BBB1010	C[C@]12C[C@H](O)[C@@]3(F)C(C[C@H](F)C4=CC(=O)C=C[C@@]43C)C1C[C@@H](O)[C@]2(O)C(=O)CO	1	FLUOCINOLONE
BBB1011	C[C@]12C[C@H](O)[C@@]3(F)[C@@H](CCC4=CC(=O)C=C[C@@]43C)[C@@H]1CC[C@]2(O)C(=O)CO	1	ISOFLUPREDONE
BBB1012	C[C@]12C[C@H](O)[C@@]3(F)[C@@H](CCC4=CC(=O)C=C[C@@]43C)[C@@H]1C[C@H]1Cc3ccccc3C[C@]12C(=O)CO	1	NAFLOCORT
BBB1013	C[C@]12C[C@H](O)[C@@]3(F)[C@@H](CCC4=CC(=O)CC[C@@]43C)[C@@H]1CC[C@]2(O)C(=O)CO	1	FLUDROCORTISONE
BBB1014	C[C@]12C[C@H](O)[C@H]3C(C=C(Cl)C4=CC(=O)C=C[C@@]43C)[C@@H]1CC[C@]2(O)C(=O)CO	1	CLOPREDNOL
BBB1015	C[C@]12C[C@H](O)[C@H]3[C@@H](CCC(=O)C4C(=O)C=C[C@@]43C)[C@@H]1CC[C@]2(O)C(=O)CO	1	OXISOPRED
BBB1016	C[C@]12C[C@H](O)[C@H]3[C@@H](CCC4=CC(=O)C=C[C@@]43C)[C@@H]1CC[C@]2(O)C(=O)COC(=O)CCC(=O)O	1	PREDNISOLONE-HEMISUCCINATE
BBB1017	C[C@]12C[C@H](O)[C@H]3[C@@H](CCC4=CC(=O)C=C[C@@]43C)[C@@H]1CC[C@]2(O)C(=O)OCCl	1	LOTEPREDNOL (LOTEPREDNOL-ETABONATE)
BBB1018	C[C@]12C[C@H](O)[C@H]3[C@@H](CCC4=CC(=O)CC[C@@]43C)[C@@H]1CC[C@]2(O)C(=O)COC(=O)CCC(=O)O	1	HYDROCORTISONE-HEMISUCCINATE
BBB1019	C[C@]12C[C@H](O)[C@H]3[C@@H](CCC4=CC(=O)CC[C@@]43C)[C@@H]1CC[C@]2(O)C(=O)COC(=O)CCC1CCCC1	1	HYDROCORTISONECYPIONATE (HYDROCORTISONE-CIPIONATE)
BBB1020	C[C@]12C[C@H](O)[C@H]3[C@@H](CCC4=CC(=O)CC[C@@]43C)[C@@H]1CC[C@]2(O)C(=O)CS	1	TIXOCORTOL
BBB1021	C[C@]12C[C@H](O)[C@H]3[C@@H](C[C@H](F)C4=CC(=O)C=C[C@@]43C)[C@@H]1CC[C@]2(O)C(=O)CO	1	FLUPREDNISOLONE
BBB1022	C[N+](C)([O-])CC/C=C1/c2ccccc2C=Cc2c(Cl)cccc21	1	BENZAPRINOXIDE
BBB1023	C[N+](C)([O-])CCC=C1c2ccccc2CCc2ccccc21	1	AMITRIPTYLINOXIDE
BBB1024	C[N+](C)([O-])CCCN1c2ccccc2CCc2ccccc21	1	IMIPRAMINOXIDE
BBB1025	C[N+]1([O-])[C@H]2CC[C@@H]1CC(OC(=O)C(CO)c1ccccc1)C2	1	ATROPINE-OXIDE
BBB1026	C[S+](CC[C@H](N)C(=O)[O-])C[C@H]1O[C@@H](n2cnc3c(N)ncnc32)[C@H](O)[C@@H]1O	1	ADEMETIONINE (ADENOSYL-METHIONINE)
BBB1027	Cc1c(C)c2c(c(C)c1O)CC[C@@](C)(CCC[C@H](C)CCC[C@H](C)CCCC(C)C)O2	1	VITAMINE (ALPHA-TOCOPHEROL)
BBB1028	Cc1c(C)c2ccc(OCc3nnc(C(C)C)s3)cc2oc1=O	1	ATIBEPRONE
BBB1029	Cc1c(N(C)C)c(=O)n(-c2ccccc2)n1C	1	AMINOPYRINE
BBB1030	Cc1c(O)c(=O)ccn1C	1	CP20
BBB1031	Cc1c2c(cn1C)NC(=O)CN=C2c1ccccc1	1	PREMAZEPAM
BBB1032	Cc1cc(-c2ccc(O)cc2)nnc1NCCN1CCOCC1	1	MOXIRAPRINE
BBB1033	Cc1cc(-c2ccccc2)nnc1NCCN1CCOCC1	1	MINAPRINE
BBB1034	Cc1cc(=O)n(-c2ccccc2)n1C	1	ANTIPYRINE
BBB1035	Cc1cc(Br)cc(C(N)=O)c1O	1	BROSOTAMIDE
BBB1036	Cc1cc(C(=O)NNCc2ccccc2)no1	1	ISOCARBOXAZID
BBB1037	Cc1cc(C(C)(C)SC(C)(C)CNc2[nH]ccc2[N+](=O)[O-])nc(C)c1C	1	15
BBB1038	Cc1cc(C)c(=O)[nH]n1	1	CETOHEXAZINE
BBB1039	Cc1cc(C)cc(OCC2CNC(=O)O2)c1	1	METAXALONE
BBB1040	Cc1cc(CCN2CCN(c3cccc(Cl)c3)CC2)n[nH]1	1	MEPIPRAZOLE
BBB1041	Cc1cc(N(C)C)ccc1CC(C)N	1	AMIFLAMINE
BBB1042	Cc1cc(NC(=O)c2c(C)cccc2C)no1	1	SORETOLIDE
BBB1043	Cc1cc2c(s1)Nc1ccc(F)cc1N=C2N1CCN(C)CC1	1	FLUMEZAPINE
BBB1044	Cc1cc2c(s1)Nc1ccccc1N=C2N1CCN(C)CC1	1	OLANZAPINE
BBB1045	Cc1ccc(-c2nc3ccc(C)cn3c2CC(=O)N(C)C)cc1	1	ZOLPIDEM
BBB1046	Cc1ccc(C)cc1	1	P-XYLENE
BBB1047	Cc1ccc(C2(O)CCN(CCCC(=O)c3ccc(F)cc3)CC2)cc1	1	MOPERONE
BBB1048	Cc1ccc(Cc2ccccc2)c(N2CCNCC2)c1	1	DELFAPRAZINE
BBB1049	Cc1ccc(S(=O)(=O)CCN2C(=O)CN=C(c3ccccc3Cl)c3cc(Cl)ccc32)cc1	1	TOLUFAZEPAM
BBB1050	Cc1ccc2c(c1)C(N1CCN(C)CC1)=Nc1ccccc1S2	1	METIAPINE
BBB1051	Cc1ccc2c(c1)C1CN(C)CCC1N2	1	DICARBINE
BBB1052	Cc1ccc2c(c1)[C@]13CCCC[C@@H]1[C@H](C2)N(C)CC3	1	DIMEMORFAN
BBB1053	Cc1ccc2c(c1)c1c3n2CCNC3CCC1	1	PIRLINDOLE
BBB1054	Cc1cccc(/C=N/N2CCN(C(c3ccccc3)c3ccccc3)CC2)n1	1	ROPIZINE
BBB1055	Cc1cccc(C)c1	1	M-XYLENE
BBB1056	Cc1cccc(C)c1NC(=O)CN1CCCC1=O	1	NEFIRACETAM
BBB1057	Cc1cccc(C)c1NC(=O)c1ccc(N)cc1	1	AMELTOLIDE
BBB1058	Cc1cccc(C)c1NC1=NCCCS1	1	XYLAZINE
BBB1059	Cc1cccc(C)c1OCC(C)N	1	MEXILETINE
BBB1060	Cc1cccc(Cc2c[nH]cn2)c1C	1	DETOMIDINE
BBB1061	Cc1cccc(Cl)c1NC(=O)C=C1SCC(=O)N1C	1	RALITOLINE
BBB1062	Cc1cccc(N2CC(CO)OC2=O)c1	1	TOLOXATONE
BBB1063	Cc1cccc(N2CCN(CCc3cc(C)[nH]n3)CC2)c1	1	TOLPIPRAZOLE
BBB1064	Cc1cccc(O[C@H]2CCNC[C@H]2O)c1C	1	IFOXETINE
BBB1065	Cc1cccc2c1Oc1ccccc1C1(O)CCNCC21	1	ORG32104
BBB1066	Cc1ccccc1	1	TOLUENE
BBB1067	Cc1ccccc1-n1c(/C=C\c2ccccn2)nc2ccccc2c1=O	1	PIRIQUALONE
BBB1068	Cc1ccccc1-n1c(C)nc2ccccc2c1=O	1	METHAQUALONE
BBB1069	Cc1ccccc1C	1	O-XYLENE
BBB1070	Cc1ccccc1N1CCN(CCCOc2ccccn2)CC1	1	TOPRILIDINE
BBB1071	Cc1ccccc1OCC(COC(O)C(Cl)(Cl)Cl)OC(O)C(Cl)(Cl)Cl	1	TOLOXYCHLORINOL
BBB1072	Cc1ccnc2c1NC(=O)c1cccnc1N2C1CC1	1	NEVIRAPINE
BBB1073	Cc1ccsc1C(=CCCN1CCCC(C(=O)O)C1)c1sccc1C	1	TIAGABINE
BBB1074	Cc1cn(C2C=CC(CO)O2)c(=O)[nH]c1=O	1	STAVUDINE
BBB1075	Cc1csc2ccc3[nH]c4c(c3c12)CN(C)CC4	1	TIENOCARBINE
BBB1076	Cc1n[nH]c2c1N(c1ccccc1)C(=O)CC(=O)N2C	1	RAZOBAZAM
BBB1077	Cc1nc(C)c2c(n1)N(Cc1ccc(-c3ccccc3-c3nnn[nH]3)cc1)C(=O)CC2	1	TASOSARTAN
BBB1078	Cc1nc2c(C)cccn2c(=O)c1CCN1CCC(c2noc3cc(F)ccc23)CC1	1	OCAPERIDONE
BBB1079	Cc1nc2ccccc2c(=O)n1-c1ccccc1Cl	1	MECLOQUALONE
BBB1080	Cc1nc2n(c(=O)c1CCN1CCC(C(=O)c3ccc(F)cc3)CC1)CCS2	1	SETOPERONE
BBB1081	Cc1nc2n(c(=O)c1CCN1CCC(c3noc4cc(F)ccc34)CC1)CCCC2O	1	9-OH-RISPERIDONE
BBB1082	Cc1nc2n(n1)C(N1CCN(C)CC1)=Nc1cc(I)ccc1C2	1	BATELAPINE
BBB1083	Cc1ncc(CSSCc2cnc(C)c(O)c2CO)c(CO)c1O	1	PYRITINOL
BBB1084	Cc1ncc2n1-c1ccc(Cl)cc1C(c1ccccc1Cl)=NC2	1	CLIMAZOLAM
BBB1085	Cc1ncc2n1-c1ccc(Cl)cc1C(c1ccccc1F)=NC2O	1	4-HYDROXYMIDAZOLAM
BBB1086	Cc1nccn1C(C)c1ccccc1	1	EFETOZOLE
BBB1087	Cc1nccnc1N1CCCCC1	1	MODALINE
BBB1088	Cc1ncsc1CCCl	1	CLOMETHIAZOLE
BBB1089	Cc1nn(C)c2c1C(c1cccc(Cl)c1)=NCCN2	1	ZOMETAPINE
BBB1090	Cc1nn(C)c2c1C(c1ccccc1F)=NCC(=O)N2C	1	ZOLAZEPAM
BBB1091	Cc1nn(C)c2c1N(c1ccccc1)C(=O)CC(=O)N2C	1	ZOMEBAZAM
BBB1092	Cc1nnc2n1-c1sc(Br)cc1C(c1ccccc1Cl)=NC2	1	BROTIZOLAM
BBB1093	Cc1noc(NS(=O)(=O)c2ccc(N)cc2)c1C	1	SULFAFURAZOLE
BBB1094	Cl/C(=C\n1cncn1)c1ccc(Cl)cc1Cl	1	LORECLEZOLE
BBB1095	Clc1ccc(C(OCCN2CCOCC2)c2ccccc2)cc1	1	DIFENCLOXAZINE
BBB1096	Clc1ccc(COC(Cn2ccnc2)c2ccc(Cl)cc2Cl)c(Cl)c1	1	MICONAZOLE
BBB1097	Clc1ccc(N2CCN(C/C=C/c3ccccc3)CC2)nn1	1	LORCINADOL
BBB1098	Clc1ccc(OCC2=NCCN2)cc1Cl	1	FENMETOZOLE
BBB1099	Clc1ccc([C@@H]2[C@H]3CC[C@@H](C3)C23CCC(N2CCOCC2)=N3)cc1	1	SPICLAMINE
BBB1100	Clc1ccc2c(c1)/C(=C\C1CN3CCC1CC3)c1ccccc1S2	1	NUCLOTIXENE
BBB1101	Clc1ccc2c(c1)C(N1CCNCC1)=Nc1ccccc1O2	1	AMOXAPINE
BBB1102	Clc1ccc2c(c1)C(c1ccccc1)=NCc1nncn1-2	1	ESTAZOLAM
BBB1103	Clc1ccc2c(c1)C1CCNCC1c1ccccc1O2	1	7-K10
BBB1104	Clc1ccc2c(c1)C1CNCC1c1ccccc1O2	1	ORG30526
BBB1105	Clc1cccc(Cl)c1/N=C1/NCCO1	1	CLIDAFIDINE
BBB1106	Clc1cccc(Cl)c1N=C1NCCN1	1	CLONIDINE
BBB1107	Clc1ccccc1C1=NCc2nnc(C3CCCCC3)n2-c2sc(Br)cc21	1	CICLOTIZOLAM
BBB1108	Clc1cnn(CCCCN2CCN(c3ncccn3)CC2)c1	1	LESOPITRON
BBB1109	Cn1c(=O)[nH]c2ncn(C)c2c1=O	1	PARAXANTHINE
BBB1110	Cn1c(=O)c2[nH]cnc2n(C)c1=O	1	THEOPHYLLINE
BBB1111	Cn1c(=O)c2c(ncn2C)n(C)c1=O	1	CAFFEINE
BBB1112	Cn1c(=O)c2c(ncn2CCN2CCC(c3c[nH]c4ccccc34)CC2)n(C)c1=O	1	TAMERIDONE
BBB1113	Cn1c(=O)c2nc[nH]c2n(C)c1=O	1	9-C1
BBB1114	Cn1cc(CCN2CCN(c3ccccc3Cl)CC2)cn1	1	ENPIPRAZOLE
BBB1115	Cn1nc(-c2cccc(F)c2)n(C)c1=S	1	SURITOZOLE
BBB1116	Cn1nc(-c2cccnc2)nc1-c1ccccc1CO	1	FEPITRIZOL
BBB1117	FC(F)(Cl)C(F)(F)Cl	1	12DICHLOROTETRAFLUOROETHANE (CRYOFLUORANE)
BBB1118	FC(F)(F)CCl	1	111-TRIFLUORO-2-CHLOROETHANE
BBB1119	FC(F)(F)c1ccc(N2CCNCC2)nc1Cl	1	ORG12962
BBB1120	FC(F)(F)c1ccc2c(c1)N(CCCN1CCN(C3CC3)CC1)c1ccccc1S2	1	CYCLOPHENAZINE (CICLOFENAZINE)
BBB1121	FC(F)(F)c1ccc2c(c1)N(CCCN1CCN(CCC3OCCCO3)CC1)c1ccccc1S2	1	OXAFLUMAZINE
BBB1122	FC(F)(F)c1cccc(C2=CCN(CCc3ccc4ccccc4c3)CC2)c1	1	XALIPRODEN
BBB1123	FC(F)(F)c1cccc(N2CCN(CCc3nnc4n3C[C@@H]3CCC[C@H]43)CC2)c1	1	LORPIPRAZOLE
BBB1124	FC(F)OC(F)C(F)(F)F	1	DESFLURANE
BBB1125	FCC(F)(F)F	1	NORFLURANE
BBB1126	Fc1ccc(-c2ccc(CN3CCN(c4cccc5ccoc45)CC3)[nH]2)cc1	1	ELOPIPRAZOLE
BBB1127	Fc1ccc(C(CCCN2CCN(CCNc3ccccc3)CC2)c2ccc(F)cc2)cc1	1	DIFLUANINE (DIFLUANAZINE)
BBB1128	Fc1ccc(C2CCNCC2COc2ccc3c(c2)OCO3)cc1	1	PAROXETINE
BBB1129	Fc1ccc2[nH]c3c(c2c1)CN(CCCc1cccnc1)CC3	1	GEVOTROLINE
BBB1130	Fc1ccc2[nH]c3c(c2c1)CN(CCc1ccncc1)CC3	1	CARVOTROLINE
BBB1131	Fc1cccc(Br)c1NC1=NCCN1	1	ROMIFIDINE
BBB1132	Fc1ccccc1C1=NCC(=S)N(CC(F)(F)F)c2ccc(Cl)cc21	1	QUAZEPAM
BBB1133	Fc1ccccc1C1=NCCN(CC(F)(F)F)c2ccc(Cl)cc21	1	FLETAZEPAM
BBB1134	N#CC(CCN1CCC(C(N)=O)(N2CCCCC2)CC1)(c1ccccc1)c1ccccc1	1	PIRITRAMIDE
BBB1135	N#CCCN1C(=O)C(O)N=C(c2ccccc2F)c2cc(Cl)ccc21	1	CINOLAZEPAM
BBB1136	N#Cc1cc(-c2ccccc2)nnc1NCCN1CCOCC1	1	BAZINAPRINE
BBB1137	N#Cc1ccc2c(c1)C1=C(CCN(CC3CCCC3)CC1)c1ccccc1O2	1	SAVOXEPIN
BBB1138	N#Cc1ccc2c(c1)N(CCCN1CCC(O)CC1)c1ccccc1S2	1	PERICIAZINE
BBB1139	N/C(=N\O)C1=NNc2ccccc2N(Cc2ccccc2)C1=O	1	TRIZOXIME
BBB1140	N=C(N)NCCCOc1ccccc1	1	GUANOXYFEN
BBB1141	N=C(N)c1ccc(-c2ccccc2[N+](=O)[O-])o1	1	NITRAFUDAM
BBB1142	N=C1SCCN1c1ccc(Cl)cc1N	1	TIMIRDINE
BBB1143	NC(=O)C1(N2CCCCC2)CCN(CCCC(=O)c2ccc(F)cc2)CC1	1	PIPAMPERONE
BBB1144	NC(=O)C1(N2CCCCC2)CCN(CCCN2c3ccccc3CCc3ccc(Cl)cc32)CC1	1	CLOCAPRAMINE
BBB1145	NC(=O)C1(N2CCCCC2)CCN(CCCN2c3ccccc3CCc3ccccc32)CC1	1	CARPIPRAMINE
BBB1146	NC(=O)C1c2ccccc2C=Cc2ccccc21	1	CITENAMIDE
BBB1147	NC(=O)C1c2ccccc2CCc2ccccc21	1	CYHEPTAMIDE
BBB1148	NC(=O)CCCN=C(c1ccc(Cl)cc1)c1cc(F)ccc1O	1	PROGABIDE
BBB1149	NC(=O)CN1C(=O)C(c2ccccc2)c2ccccc21	1	DOLIRACETAM
BBB1150	NC(=O)CN1C(=O)COc2ccccc21	1	PARAXAZONE
BBB1151	NC(=O)CN1CC(O)CC1=O	1	OXIRACETAM
BBB1152	NC(=O)CN1CCCC1=O	1	PIRACETAM
BBB1153	NC(=O)CN1Cc2ccccc2OC1=O	1	CAROXAZONE
BBB1154	NC(=O)CS(=O)C(c1ccccc1)c1ccccc1	1	MODAFINIL
BBB1155	NC(=O)N1CC(Oc2cccc(C(F)(F)F)c2)C1	1	DEZINAMIDE
BBB1156	NC(=O)N1c2ccccc2C2OC2c2ccccc21	1	CARBAMAZEPINEEPOXIDE
BBB1157	NC(=O)N1c2ccccc2CC(=O)c2ccccc21	1	OXCARBAZEPINE
BBB1158	NC(=O)NC(=O)Cc1ccccc1	1	PHENACEMIDE
BBB1159	NC(=O)NCCN1CCN(c2cccc(C(F)(F)F)c2)CC1	1	FLUPRAZINE
BBB1160	NC(=O)NO	1	HYDROXYCARBAMIDE
BBB1161	NC(=O)Nc1ccc(S(=O)(=O)c2ccc(N)cc2)cc1	1	METRONIDAZOLE
BBB1162	NC(=O)OCC(COC(N)=O)c1ccccc1	1	FELBAMATE
BBB1163	NC(=O)OCC(O)COc1ccc(Cl)cc1	1	CHLORPHENESIN-CARBAMATE
BBB1164	NC(=O)OCCCc1ccccc1	1	PHENPROBAMATE
BBB1165	NC(=O)c1ccc(F)c2c1C[C@@H](N(C1CCC1)C1CCC1)CO2	1	ROBALZOTAN
BBB1166	NC(=O)c1ccccc1O	1	SALICYLAMIDE
BBB1167	NC(=O)c1cccnc1	1	NICOTINAMIDE
BBB1168	NC(=O)c1cn(Cc2c(F)cccc2F)nn1	1	RUFINAMIDE
BBB1169	NC(=O)c1cnccn1	1	PYRAZINAMIDE
BBB1170	NC(=O)c1ncn(C2OC(CO)C(O)C2O)n1	1	RIBAVIRIN
BBB1171	NC(N)=Nc1nc(CSCCC(N)=NS(N)(=O)=O)cs1	1	FAMOTIDINE
BBB1172	NC(N)=O	1	UREA
BBB1173	NC/C(=C/F)CCc1ccc(F)cc1	1	MOFEGILINE
BBB1174	NC1=NC(=O)C(c2ccccc2)O1	1	PEMOLINE
BBB1175	NC1=NC(C(F)(F)F)(C(F)(F)F)NC1(C(F)(F)F)C(F)(F)F	1	MIDAFLUR
BBB1176	NC1C2CN(c3nc4c(cc3F)c(=O)c(C(=O)O)cn4-c3ccc(F)cc3F)CC12	1	TROVAFLOXACIN
BBB1177	NC1CC1c1ccccc1	1	TRANYLCYPROMINE
BBB1178	NC1CCCC1c1ccccc1	1	CYPENAMINE
BBB1179	NC1CONC1=O	1	CYCLOSERINE
BBB1180	NCC1CC(=O)N(Cc2ccccc2)C1	1	NEBRACETAM
BBB1181	NCCCN1c2ccccc2CCc2ccccc21	1	DESMETHYLDESIPRAMINE
BBB1182	NCCCN1c2ccccc2Sc2ccc(Cl)cc21	1	NOR-2-CHLORPROMAZINE
BBB1183	NCC[C@H](Oc1ccc(C(F)(F)F)cc1)c1ccccc1	1	SEPROXETINE
BBB1184	NCCn1ncc2cc(Cl)c(Cl)cc21	1	9-C7
BBB1185	NCc1ccccc1Sc1ccccc1CO	1	BIPENAMOL
BBB1186	NNC(=O)CP(=O)(c1ccccc1)c1ccccc1	1	FOSENAZIDE
BBB1187	NNC(=O)c1ccncc1	1	ISONIAZID
BBB1188	NNCC1CCCCC1	1	CIMEMOXIN
BBB1189	NNCCc1ccccc1	1	PHENELZINE
BBB1190	NS(=O)(=O)c1ccc(C(=O)O)cc1	1	CARZENIDE
BBB1191	NS(=O)(=O)c1ccc(N2C(=O)CC(c3ccccc3)C2=O)c(Cl)c1	1	SUCLOFENIDE
BBB1192	NS(=O)(=O)c1ccc(N2CCCCS2(=O)=O)cc1	1	SULTHIAME (SULTIAME)
BBB1193	N[C@@H](Cc1c[nH]c2ccc(O)cc12)C(=O)O	1	OXITRIPTAN
BBB1194	N[C@@H](Cc1c[nH]c2ccccc12)C(=O)O	1	TRYPTOPHAN (L-TRYPTOPHAN)
BBB1195	Nc1c2c(nc3ccccc13)CCCC2	1	TACRINE
BBB1196	Nc1c2c(nc3ccccc13)CCCC2O	1	VELNACRINE
BBB1197	Nc1cc(OCC2CC2)c(C(=O)NC2CN3CCC2CC3)cc1Cl	1	PANCOPRIDE
BBB1198	Nc1ccc(S(=O)(=O)N2CC3CCC(CC3)C2)cc1	1	AZABON
BBB1199	Nc1ccc(S(=O)(=O)c2ccc(N)cc2)cc1	1	DAPSONE
BBB1200	Nc1cccc(-n2ccccc2=O)c1	1	AMPHENIDONE
BBB1201	Nc1ccn(C2CCC(CO)O2)c(=O)n1	1	ZALCITABINE
BBB1202	Nc1ccn(C2OC(CO)C(O)C2O)c(=O)n1	1	CYTARABINE
BBB1203	Nc1nc(=O)c2nc(CNc3ccc(C(=O)N[C@@H](CCC(=O)O)C(=O)O)cc3)cnc2[nH]1	1	FOLIC-ACID
BBB1204	Nc1nc(Cl)nc2c1ncn2C1CC(O)C(CO)O1	1	CLADRIBINE
BBB1205	Nc1nc(NC2CC2)c2ncn(C3C=CC(CO)C3)c2n1	1	ABACAVIR
BBB1206	Nc1nc2c(ncn2CCC(CO)CO)c(=O)[nH]1	1	PENCICLOVIR
BBB1207	Nc1nc2c(ncn2CC[C@@H](O)CO)c(=O)[nH]1	1	BUCICLOVIR
BBB1208	Nc1nc2c(ncn2COCCO)c(=O)[nH]1	1	ACYCLOVIR (ACICLOVIR)
BBB1209	Nc1nc2ccc(OC(F)(F)F)cc2s1	1	RILUZOLE
BBB1210	Nc1ncc2ncn(COCCO)c2n1	1	DESCICLOVIR
BBB1211	Nc1ncnc2c1ncn2C1OC(CO)C(O)C1O	1	VIDARABINE
BBB1212	Nc1nnc(-c2cccc(Cl)c2Cl)c(N)n1	1	LAMOTRIGINE
BBB1213	O=C(/C=C/c1ccc2c(c1)OCO2)N1CCCCC1	1	ILEPCIMIDE
BBB1214	O=C(C1CCCCC1)N1CC(=O)N2CCc3ccccc3C2C1	1	PRAZIQUANTEL
BBB1215	O=C(CC1c2ccccc2C(=O)N1c1ccc2ccc(Cl)nc2n1)N1CCC2(CC1)OCCO2	1	PAZINACLONE
BBB1216	O=C(CCCN1CC2CCC(CC2)C1)c1ccc(F)cc1	1	NONAPERONE
BBB1217	O=C(CCCN1CC=C(n2c(=O)[nH]c3ccccc32)CC1)c1ccc(F)cc1	1	DROPERIDOL
BBB1218	O=C(CCCN1CCC(C(=O)c2ccc(Cl)cc2)CC1)c1ccc(F)cc1	1	CLOROPERONE
BBB1219	O=C(CCCN1CCC(C(=O)c2ccc(F)cc2)CC1)c1ccc(F)cc1	1	LENPERONE
BBB1220	O=C(CCCN1CCC(O)(c2ccc(Cl)c(C(F)(F)F)c2)CC1)c1ccc(F)cc1	1	CLOFLUPEROL
BBB1221	O=C(CCCN1CCC(O)(c2cccc(C(F)(F)F)c2)CC1)c1ccc(F)cc1	1	TRIFLUPERIDOL
BBB1222	O=C(CCCN1CCC(n2c(=O)[nH]c3ccccc32)CC1)c1ccc(F)cc1	1	BENPERIDOL
BBB1223	O=C(CCCN1CCC(n2c(=S)[nH]c3ccccc32)CC1)c1ccc(F)cc1	1	TIMIPERONE
BBB1224	O=C(CCCN1CCC2(CC1)C(=O)NCN2c1ccc(F)cc1)c1ccc(F)cc1	1	FLUSPIPERONE
BBB1225	O=C(CCCN1CCC2(CC1)C(=O)NCN2c1ccccc1)c1ccc(F)cc1	1	SPIPERONE
BBB1226	O=C(CCCN1CCN(C(=O)OC2CCCCC2)CC1)c1ccc(F)cc1	1	FENAPERONE
BBB1227	O=C(CCCN1CCN(c2cc3ccccc3cn2)CC1)c1ccc(F)cc1	1	CINUPERONE
BBB1228	O=C(CCCN1CCN(c2ccccn2)CC1)c1ccc(F)cc1	1	AZAPERONE
BBB1229	O=C(CCCN1CCN2CCCC2C1)c1ccc(F)cc1	1	AZABUPERONE
BBB1230	O=C(CCCN1CCN2Cc3[nH]c4ccccc4c3CC2C1)c1ccc(F)cc1	1	BIRIPERONE
BBB1231	O=C(CCCl)NCCc1ccccc1	1	FENACLON
BBB1232	O=C(CCCl)NCc1ccccc1	1	BECLAMIDE
BBB1233	O=C(CCN1CCN(CCO)CC1)N1c2ccccc2Sc2ccc(C(F)(F)F)cc21	1	FTORPROPAZINE
BBB1234	O=C(CCNNC(=O)c1ccncc1)NCc1ccccc1	1	NIALAMIDE
BBB1235	O=C(CN1CCC(c2ccc(F)cc2)C(COc2ccc3c(c2)OCO3)C1)c1ccc(F)cc1	1	OMILOXETINE
BBB1236	O=C(CN1CCCC1=O)NNC(=O)CN1CCCC1=O	1	DUPRACETAM
BBB1237	O=C(CN1CC[C@]23CCCC[C@H]2[C@H]1Cc1ccc(O)cc13)c1ccccc1	1	LEVOPHENACYLMORPHAN
BBB1238	O=C(COc1ccc(Cl)cc1)N1CCN(Cc2ccc3c(c2)OCO3)CC1	1	FIPEXIDE
BBB1239	O=C(COc1ccc(Cl)cc1)OCCNC12CC3CC(CC(C3)C1)C2	1	ADAFENOXATE
BBB1240	O=C(Cc1ccc(C(F)(F)F)cc1)N1CCCCC1CN1CCCC1	1	BRL52656
BBB1241	O=C(Cc1ccc(Cl)c(Cl)c1)N1CCCCC1CN1CCCC1	1	BRL52537
BBB1242	O=C(Cc1ccc(Cl)c(Cl)c1)N1CCc2ccccc2C1CN1CCCC1	1	BRL52580
BBB1243	O=C(Cc1ccc(Cl)c(Cl)c1)N1CCc2ccsc2C1CN1CCCC1	1	BRL53080
BBB1244	O=C(Cc1ccc(Cl)c(Cl)c1)N1CCc2occc2C1CN1CCC(O)C1	1	GR91272
BBB1245	O=C(Cc1ccc(Cl)c(Cl)c1)N1CCc2occc2C1CN1CCCC1	1	GR88377
BBB1246	O=C(Cc1ccc(Cl)c(Cl)c1)N1CCc2sccc2C1CN1CCCC1	1	BRL52871
BBB1247	O=C(Cc1ccc(Cl)c(Cl)c1)N1CCn2ccnc2C1CN1CCCC1	1	SB201708
BBB1248	O=C(Cc1ccc(Cl)c(Cl)c1)N1CCn2ncnc2C1CN1CCCC1	1	SB204484
BBB1249	O=C(Cn1ccnc1)c1ccc2ccccc2c1	1	NAFIMIDONE
BBB1250	O=C(NC(=O)c1ccccc1)NC1CCN(Cc2ccc3ccccc3c2)CC1	1	PANURAMINE
BBB1251	O=C(NCCCN1CCOCC1)c1ccc(Cl)cc1	1	EPROBEMIDE
BBB1252	O=C(NCCCOc1cccc(CN2CCCCC2)c1)c1ccccc1	1	25
BBB1253	O=C(NCCN1CCC(n2c(=O)[nH]c3cc(Cl)ccc32)CC1)c1ccc(F)cc1	1	HALOPEMIDE
BBB1254	O=C(NCCN1CCN(c2ncccn2)CC1)C12CC3CC(CC(C3)C1)C2	1	ADATANSERIN
BBB1255	O=C(NCCc1ccc(O)c(O)c1)C12CC3CC(CC(C3)C1)C2	1	DOPAMANTINE
BBB1256	O=C(NCc1ccccc1)OCCO	1	BURAMATE
BBB1257	O=C(N[C@H](CO)[C@H](O)c1ccc([N+](=O)[O-])cc1)C(Cl)Cl	1	CHLORAMPHENICOL
BBB1258	O=C(Nc1ccc(O)cc1)C(Cl)(Cl)Cl	1	TRICLACETAMOL
BBB1259	O=C(Nc1ccccc1)OCC1(COC(=O)Nc2ccccc2)CCCC1	1	CYCLARBAMATE
BBB1260	O=C(O)C1CCN1C12CC3CC(CC(C3)C1)C2	1	CARMANTADINE
BBB1261	O=C(O)CCCCCCNC1c2ccccc2CCc2ccccc21	1	AMINEPTINE
BBB1262	O=C(O)CCCC[C@@H]1SC[C@@H]2NC(=O)N[C@H]12	1	BIOTIN
BBB1263	O=C(O)CN1C(=O)c2cccc3cccc(c23)C1=O	1	ALRESTATIN
BBB1264	O=C(O)CNC(=O)c1ccccc1O	1	SALICYLURICACID
BBB1265	O=C(O)P(=O)(O)O	1	FOSCARNETSODIUM
BBB1266	O=C(O)c1cc(=O)c2ccccc2o1	1	CHROMOCARB
BBB1267	O=C(OC1CN2CCC1CC2)c1ccccc1	1	BENZOCLIDINE
BBB1268	O=C(OCC(Cl)(Cl)Cl)OCC(Cl)(Cl)Cl	1	CLORETHATE (CLORETATE)
BBB1269	O=C(OCCN1CCCCC1)C(O)(c1ccccc1)c1ccccc1	1	PIPERILATE (PIPETHANATE)
BBB1270	O=C(Oc1ccccc1)c1ccccc1O	1	PHENYL-SALICYLATE
BBB1271	O=C(Oc1ccccc1C(=O)O)c1ccccc1O	1	SALSALATE (SALSALIC-ACID)
BBB1272	O=C(c1cc2ccccc2o1)N1CCN(Cc2ccccc2)CC1	1	BEFURALINE
BBB1273	O=C(c1ccc(F)cc1)C1CCN(CCCN2c3ccccc3Sc3ccc(C(F)(F)F)cc32)CC1	1	DUOPERONE
BBB1274	O=C(c1ccc(F)cc1)C1CCN(CCCn2c(=O)[nH]c3cc(Cl)ccc32)CC1	1	MILENPERONE
BBB1275	O=C(c1ccc(F)cc1)C1CCN(CCCn2c(=O)[nH]c3ccccc32)CC1	1	DECLENPERONE
BBB1276	O=C(c1ccccn1)N1CCN(Cc2ccccc2)CC1	1	PIBERALINE
BBB1277	O=C(c1ccccn1)c1cnn2c(-c3ccncc3)ccnc12	1	OCINAPLON
BBB1278	O=C(c1cccnc1)N1CCOCC1	1	NICOPHOLINE
BBB1279	O=C(c1ccco1)N(c1cnccn1)C1CCN(CCc2ccccc2)CC1	1	MIRFENTANIL
BBB1280	O=C1C(O)N=C(c2ccccc2F)c2cc(Cl)ccc2N1CCO	1	DOXEFAZEPAM
BBB1281	O=C1CC(=O)N(c2ccccc2)c2cc(Cl)ccc2N1	1	DESMETHYLCLOBAZAM
BBB1282	O=C1CC(c2cccc(Br)c2)C(=O)N1	1	BROSUXIMIDE
BBB1283	O=C1CC2(CCCC2)CC(=O)N1CCCCN1CCN(c2ncccn2)CC1	1	BUSPIRONE
BBB1284	O=C1CC2(CCCC2)CC(=O)N1CCCCN1CCN(c2nsc3ccccc23)CC1	1	TIOSPIRONE
BBB1285	O=C1CC2(CCCC2)CC(=O)N1CCNCC1COc2ccccc2O1	1	BINOSPIRONE
BBB1286	O=C1CC=C2CCC(=O)N12	1	ROLZIRACETAM
BBB1287	O=C1CCC(=O)N1C[C@H]1CC[C@H]2CN(c3ncccn3)CCN2C1	1	SUNEPITRON
BBB1288	O=C1CCC(N2C(=O)C3C4CCC(C4)C3C2=O)C(=O)N1	1	TAGLUTIMIDE (BIGLUMIDE)
BBB1289	O=C1CCC(N2C(=O)c3ccccc3C2=O)C(=O)N1	1	THALIDOMIDE
BBB1290	O=C1CCC(c2ccccc2)(C2CCN(C/C=C/c3ccccc3)CC2)C(=O)N1	1	CINPERENE
BBB1291	O=C1CCC2(CCC(=O)c3ccccc32)C(=O)N1	1	ALONIMID
BBB1292	O=C1CCCN1CCCCN1CCN(c2cc(C(F)(F)F)cc(Cl)n2)CC1	1	7-K08
BBB1293	O=C1CCCN1CCCCN1CCN(c2cc(C(F)(F)F)ccn2)CC1	1	ORG13011
BBB1294	O=C1CCN=C2CC(c3ccccc3)CN12	1	ROFELODINE
BBB1295	O=C1CCNC1C(=O)N[C@H]1CC1c1ccccc1	1	ROLICYPRINE
BBB1296	O=C1CCNc2ccc(Cl)cc2N1c1ccccc1	1	LOFENDAZAM
BBB1297	O=C1CC[C@H](C(=O)N2CCCCC2)N1	1	FASORACETAM
BBB1298	O=C1CC[C@H]2[C@H]3Cc4cccc(O)c4[C@@]2(CCN3CC2CC2)C1	1	KETORFANOL
BBB1299	O=C1CCc2ccc(OCCCCN3CCN(c4cccc(Cl)c4Cl)CC3)cc2N1	1	ARIPIPRAZOLE
BBB1300	O=C1CN(C(=O)CN2CC(c3ccc(Cl)cc3)CC2=O)CCN1	1	CEBARACETAM
BBB1301	O=C1CN2C(=O)CCC2N1	1	DIMIRACETAM
BBB1302	O=C1CN2CCOC2(c2ccccc2Cl)c2cc(Cl)ccc2N1	1	CLOXAZOLAM
BBB1303	O=C1CN2CCOC2(c2ccccc2F)c2cc(Br)ccc2N1	1	HALOXAZOLAM
BBB1304	O=C1CN2CCOC2(c2ccccc2F)c2cc(Cl)ccc2N1CCO	1	FLUTAZOLAM
BBB1305	O=C1CN=C(C2=CCCCC2)c2cc(Cl)ccc2N1	1	NORTETRAZEPAM
BBB1306	O=C1CN=C(c2ccccc2)c2c(Cl)cccc2N1	1	DESMETHYLDIAZEPAM
BBB1307	O=C1CN=C(c2ccccc2)c2c(sc3c2CCCC3)N1	1	BENTAZEPAM
BBB1308	O=C1CN=C(c2ccccc2)c2cc(Cl)ccc2N1	1	NORDAZEPAM
BBB1309	O=C1CN=C(c2ccccc2)c2cc(Cl)ccc2N1CC(F)(F)F	1	HALAZEPAM
BBB1310	O=C1CN=C(c2ccccc2)c2cc(Cl)ccc2N1CC1CC1	1	PRAZEPAM
BBB1311	O=C1CN=C(c2ccccc2)c2cc(Cl)ccc2N1CCOCC1CC1	1	ICLAZEPAM
BBB1312	O=C1CN=C(c2ccccc2)c2cc([N+](=O)[O-])ccc2N1	1	NITRAZEPAM
BBB1313	O=C1CN=C(c2ccccc2Cl)c2cc(Cl)ccc2N1	1	DELORAZEPAM
BBB1314	O=C1CN=C(c2ccccc2Cl)c2cc([N+](=O)[O-])ccc2N1	1	CLONAZEPAM
BBB1315	O=C1CN=C(c2ccccc2F)c2cc(Cl)ccc2N1CC(O)CO	1	PROFLAZEPAM
BBB1316	O=C1CN=C(c2ccccc2F)c2cc(Cl)ccc2N1CC1CC1	1	FLUTOPRAZEPAM
BBB1317	O=C1CN=C(c2ccccn2)c2cc(Br)ccc2N1	1	BROMAZEPAM
BBB1318	O=C1COC(N2CCN=C(c3ccccc3Cl)c3cc(Cl)ccc32)=N1	1	RECLAZEPAM
BBB1319	O=C1CSC2(CCN(CCCN3c4ccccc4Sc4ccc(Cl)cc43)CC2)N1	1	SPICLOMAZINE
BBB1320	O=C1C[N+]([O-])=C(c2ccccc2)c2cc(Cl)ccc2N1	1	DEMOXEPAM
BBB1321	O=C1Cc2cc(CCN3CCN(c4nsc5ccccc45)CC3)c(Cl)cc2N1	1	ZIPRASIDONE
BBB1322	O=C1N(C(O)C(Cl)(Cl)Cl)CNC1(c1ccccc1)c1ccccc1	1	TRICLODAZOL
BBB1323	O=C1N(c2ccccc2)c2ccccc2C1(Cc1ccncc1)Cc1ccncc1	1	LINOPIRDINE
BBB1324	O=C1N=C(NC2CC2)OC1c1ccccc1	1	CYCLAZODONE
BBB1325	O=C1NC(=O)C(CC2CCCCN2)(c2ccccc2)C(=O)N1	1	PRAZITONE
BBB1326	O=C1NC(=O)C2(CCc3ccccc3C2)N1	1	TETRANTOIN
BBB1327	O=C1NC(=O)C2(c3ccc(Cl)cc3)CC12	1	CYPROXIMIDE (CIPROXIMIDE)
BBB1328	O=C1NC(CCCl)Oc2ccccc21	1	CHLORTHENOXAZINE
BBB1329	O=C1NC(c2ccccc2)(c2ccccc2)C(=O)N1COP(=O)(O)O	1	FOSPHENYTOIN
BBB1330	O=C1NC2CCCCN2C12CCN(CCCN1c3ccccc3CCc3ccc(Cl)cc31)CC2	1	MOSAPRAMINE
BBB1331	O=C1NCCCC1N1C(=O)c2ccccc2S1(=O)=O	1	SUPIDIMIDE
BBB1332	O=C1NCCN1C1CCN(CC[C@H]2COc3ccccc3O2)CC1	1	AZALOXAN
BBB1333	O=C1NCCN1CCN1CCC(c2cn(-c3ccc(F)cc3)c3ccc(Cl)cc23)CC1	1	SERTINDOLE
BBB1334	O=C1NCCNC1c1cccs1	1	TENILSETAM
BBB1335	O=C1NCN(c2ccccc2)C12CCN(CC1COc3ccccc3O1)CC2	1	SPIROXATRINE
BBB1336	O=C1NCN(c2ccccc2)C12CCN(CCCC(c1ccc(F)cc1)c1ccc(F)cc1)CC2	1	FLUSPIRILENE
BBB1337	O=C1NCN(c2ccccc2)C12CCN(CCCOc1ccc(F)cc1)CC2	1	SPIRAMIDE
BBB1338	O=C1NCNC1(c1ccccc1)c1ccccc1	1	DOXENITOIN
BBB1339	O=C1Nc2ccc(Cl)cc2C(c2ccccc2Cl)=NC1O	1	LORAZEPAM
BBB1340	O=C1Nc2ccc(Cl)nc2C(c2ccccc2Cl)=NC1O	1	LOPIRAZEPAM
BBB1341	O=C1OCCC1C1(O)CCN(CCCN2c3ccccc3Sc3ccc(Cl)cc32)CC1	1	FUROMAZINE
BBB1342	O=C1O[C@H]([C@@H](O)CO)C(O)=C1O	1	ASCORBIC-ACID
BBB1343	O=C1[C@@H]2[C@H](C(=O)N1CCCCN1CCN(c3ncccn3)CC1)[C@@H]1C=C[C@H]2[C@@H]2C=C[C@H]12	1	ZALOSPIRONE
BBB1344	O=C1[C@H]2CCCC[C@H]2C(=O)N1CCCCN1CCN(c2nsc3ccccc23)CC1	1	PEROSPIRONE
BBB1345	O=C1[C@H]2[C@H]3CC[C@H](C3)[C@H]2C(=O)N1CCCCN1CCN(c2ncccn2)CC1	1	TANDOSPIRONE
BBB1346	O=C1c2ccccc2S(=O)(=O)N1CCCCN1CCN(c2ncccn2)CC1	1	IPSAPIRONE
BBB1347	O=C1c2ccccc2S(=O)(=O)N1CCCN1CCN(c2ncccn2)CC1	1	REVOSPIRONE
BBB1348	O=NN(CCCl)C(=O)NC1CCCCC1	1	LOMUSTINE
BBB1349	O=NN(CCCl)C(=O)NCCCl	1	CARMUSTINE (BCNU)
BBB1350	O=P(O)(O)OCC(Cl)(Cl)Cl	1	TRICLOFOS
BBB1351	O=[N+]([O-])c1cc[nH]c1NCCSCc1ccccn1	1	14
BBB1352	O=c1[nH]c2cc(Cl)c(Cl)c([N+](=O)[O-])c2[nH]c1=O	1	LICOSTINEL
BBB1353	O=c1[nH]c2cc(Cl)ccc2n1C1CCN(CC2COc3ccccc3O2)CC1	1	AXAMOZIDE
BBB1354	O=c1[nH]c2cc(Cl)ccc2n1C1CCN(CCCC(c2ccc(F)cc2)c2ccc(F)cc2)CC1	1	CLOPIMOZIDE
BBB1355	O=c1[nH]c2ccccc2c(=O)n1CCCN1CCN(c2cccc(Cl)c2)CC1	1	CLOPERIDONE
BBB1356	O=c1[nH]c2ccccc2c(=O)n1CCN1C[C@H]2C[C@H](c3ccc(F)cc3)[C@H]2C1	1	BALAPERIDONE
BBB1357	O=c1[nH]c2ccccc2n1C1CCN(CCCC(c2ccc(F)cc2)c2ccc(F)cc2)CC1	1	PIMOZIDE
BBB1358	O=c1[nH]c2ccccc2n1C1CCN(CCCc2noc3cc(F)ccc23)CC1	1	NEFLUMOZIDE
BBB1359	O=c1[nH]c2ccccc2n1C1CCN(CCOc2ccccc2)CC1	1	OXIPEROMIDE
BBB1360	O=c1[nH]cnc2[nH]ncc12	1	ALLOPURINOL
BBB1361	O=c1n(CCCN2CCN(c3cccc(Cl)c3)CC2)nc2ccccn12	1	TRAZODONE
BBB1362	OC(C1=NCCN1)(c1ccc(Cl)cc1)c1ccccn1	1	DAZADROL
BBB1363	OC(CCCN1CCc2c(c3cc(F)ccc3n2-c2ccc(F)cc2)C1)c1ccc(F)cc1	1	FLUTROLINE
BBB1364	OC(CN1CCCCC1)c1cc(-c2ccccc2)on1	1	PERISOXAL
BBB1365	OC(Cn1ccnc1)c1ccc(CCc2ccccc2)cc1	1	DENZIMOL
BBB1366	OC(O)C(Cl)(Cl)Cl	1	CHLORALHYDRATE
BBB1367	OC(OCC(COC(O)C(Cl)(Cl)Cl)(COC(O)C(Cl)(Cl)Cl)COC(O)C(Cl)(Cl)Cl)C(Cl)(Cl)Cl	1	PETRICHLORAL
BBB1368	OC(OCCOCCOC[C@@H]1C[C@H](OC(O)C(Cl)(Cl)Cl)[C@@H](O)[C@H](O[C@@H]2[C@@H](COCCOC(O)C(Cl)(Cl)Cl)O[C@@H](O)[C@H](O)[C@H]2OCCOCCOC(O)C(Cl)(Cl)Cl)O1)C(Cl)(Cl)Cl	1	CELUCLORAL
BBB1369	OC(c1cc(C(F)(F)F)nc2c(C(F)(F)F)cccc12)C1CCCCN1	1	MEFLOQUINE
BBB1370	OC(c1ccccc1)(c1ccccc1)C1CC1c1ccncc1	1	CYPROLIDOL
BBB1371	OC(c1ccccc1)(c1ccccc1)C1CCCCN1	1	PIPRADROL
BBB1372	OC(c1ccccc1)(c1ccccc1)C1CCNCC1	1	AZACYCLONOL
BBB1373	OC1(c2ccc(Cl)c(C(F)(F)F)c2)CCN(CCCC(c2ccc(F)cc2)c2ccc(F)cc2)CC1	1	PENFLURIDOL
BBB1374	OC1(c2ccc(Cl)cc2)c2ccccc2C2=NCCN21	1	MAZINDOL
BBB1375	OC1(c2cccc(Cl)c2)C2=NCCCN2c2ccccc21	1	CICLAZINDOL
BBB1376	OC1CCN(c2ccc(-c3ccc(Cl)cc3Cl)nn2)CC1	1	ENDIXAPRINE
BBB1377	OC1CCN(c2ccc(-c3ccccc3Cl)nn2)CC1	1	LODAXAPRINE
BBB1378	OCC(Br)(Br)Br	1	TRIBROMOETHANOL
BBB1379	OCC(O)[C@H]1O[C@@H]2O[C@H](C(Cl)(Cl)Cl)O[C@@H]2[C@H]1O	1	CHLORALOSE
BBB1380	OCC1(CO)COC(C(Cl)(Cl)Cl)OC1	1	PENTHRICHLORAL
BBB1381	OCC1OC(n2cnc3c2N=CNCC3O)CC1O	1	PENTOSTATIN
BBB1382	OCCC1CCC(CC/C=C2\c3ccccc3Sc3ccc(Cl)cc32)CC1	1	CLOPENTHIXOL (ZUCLOPENTHIXOL)
BBB1383	OCCC1CCN(CCC=C2c3ccc(F)cc3Sc3ccc(C(F)(F)F)cc32)CC1	1	PIFLUTIXOL
BBB1384	OCCCN1CCN(CCCC2c3ccccc3Sc3ccc(Cl)cc32)CC1	1	XANTHIOL
BBB1385	OCCCOc1cccc(CN2CCCCC2)c1	1	26
BBB1386	OCCN1CCCN(CCCN2c3ccccc3C=Cc3ccccc32)CC1	1	HOMOPIPRAMOL
BBB1387	OCCN1CCCN(CCCN2c3ccccc3Sc3ccc(C(F)(F)F)cc32)CC1	1	HOMOFENAZINE (HOMOPHENAZINE)
BBB1388	OCCN1CCN(CCC=C2c3ccccc3COc3ccc(Cl)cc32)CC1	1	PINOXEPIN
BBB1389	OCCN1CCN(CCCC2c3ccc(F)cc3Sc3ccc(C(F)(F)F)cc32)CC1	1	TEFLUTIXOL
BBB1390	OCCN1CCN(CCCN2c3cc(C(F)(F)F)ccc3Sc3sccc32)CC1	1	FLUTIZENOL
BBB1391	OCCN1CCN(CCCN2c3ccccc3C=Cc3ccccc32)CC1	1	OPIPRAMOL
BBB1392	OCCN1CCN(CCCN2c3ccccc3Sc3cc(Cl)cnc32)CC1	1	CLOXYPENDYL
BBB1393	OCCN1CCN([C@@H]2C[C@@H](c3ccc(F)cc3)c3ccc(C(F)(F)F)cc32)CC1	1	TEFLUDAZINE
BBB1394	OCCOC1CCN(CCCN2c3ccccc3Sc3ccc(C(F)(F)F)cc32)CC1	1	FLUPIMAZINE
BBB1395	OCCOCCN1CCN(C2=Nc3ccccc3Sc3ccccc32)CC1	1	QUETIAPINE
BBB1396	OCCOCCOCCN1CCN(C(c2ccccc2)c2ccc(Cl)cc2)CC1	1	ETODROXIZINE
BBB1397	OCc1ccccc1	1	BENZYL-ALCOHOL
BBB1398	OCc1ccccc1O[C@@H]1O[C@H](CO)[C@@H](O)[C@H](O)[C@H]1O	1	SALICIN
BBB1399	OCc1ncc2n1-c1ccc(Cl)cc1C(c1ccccc1F)=NC2	1	1-HYDROXYMIDAZOLAM
BBB1400	Oc1ccc2[nH]cc(CCCCN3CC=C(c4ccccc4)CC3)c2c1	1	ROXINDOLE
BBB1401	Oc1ccc2c(c1)[C@@]13CCCC[C@@]1(O)[C@@H](C2)N(CC1CC1)CC3	1	OXILORPHAN
BBB1402	Oc1ccc2c(c1)[C@@]13CCCC[C@@]1(O)[C@@H](C2)N(CC1CCC1)CC3	1	BUTORPHANOL
BBB1403	Oc1ccc2c(c1)[C@@]13CCCC[C@H]1[C@@H](C2)N(CCc1ccccc1)CC3	1	PHENOMORPHAN
BBB1404	Oc1ccc2c(c1)[C@@]13CCCC[C@H]1[C@@H](C2)NCC3	1	NORLEVORPHANOL
BBB1405	Oc1ccc2c(c1)[C@]13CCN(CC4CC4)[C@H](C2)[C@@H]1CCOC3	1	PROXORPHAN
BBB1406	Oc1ccc2c3c1OC1C(O)CCC4(O)C(C2)N(CC2CCC2)CCC314	1	NALBUPHINE
BBB1407	Oc1ccc2c3c1O[C@H]1[C@@H](O)C=C[C@H]4[C@@H](C2)NCC[C@]314	1	NORMORPHINE
BBB1408	Oc1ccccc1-c1nnco1	1	FENADIAZOLE
BBB1409	Oc1noc2c1CCNC2	1	GABOXADOL
BBB1410	S=C1NCCC(COc2ccccc2)O1	1	TIFEMOXONE
BBB1411	S=P(N1CC1)(N1CC1)N1CC1	1	THIOTEPA
BBB1412	[N-]=[N+]=NCC(=O)NC(CO)C(O)c1ccc([N+](=O)[O-])cc1	1	AZIDAMFENICOL
BBB1413	[N-]=[N+]=O	1	NITROUS-OXIDE
BBB1414	[O-][N+]1=C(c2ccccc2)c2cc(Cl)ccc2N=C(NCC2CC2)C1	1	CYPRAZEPAM
BBB1415	c1cc(CN2CCCCC2)cc(OCCCNc2nc3ccccc3o2)c1	1	30
BBB1416	c1cc(CN2CCCCC2)cc(OCCCNc2nc3ccccc3s2)c1	1	ZOLANTIDINE
BBB1417	c1cc(CN2CCCCC2)cc(OCCCNc2nccs2)c1	1	28
BBB1418	c1cc2c(c(N3CCNCC3)c1)OCCO2	1	ELTOPRAZINE
BBB1419	c1ccc(-c2cc(CCC3CCNCC3)c3ccccc3n2)cc1	1	PIPEQUALINE
BBB1420	c1ccc(-c2nc(N3CCNCC3)cc3ccccc23)cc1	1	PERAFENSINE
BBB1421	c1ccc(C2(N3CCCCC3)CCCCC2)cc1	1	PHENCYCLIDINE
BBB1422	c1ccc(C2(c3ccccc3)OCC(C3CCCCN3)O2)cc1	1	DEXOXADROL (DIOXADROL AND LEVOXADROL)
BBB1423	c1ccc(C2CCN(CC3CCCc4c3ccc3c4OCO3)C2)cc1	1	NAPITANE
BBB1424	c1ccc(C2CN=C3NCCN32)cc1	1	DEXIMAFEN (IMAFEN)
BBB1425	c1ccc(Cn2cc(CCc3ccncc3)c3ccccc32)cc1	1	BENZINDOPYRINE
BBB1426	c1ccc(NCCCOc2cccc(CN3CCCCC3)c2)nc1	1	27
BBB1427	c1ccc([C@@H]2CN3CCSC3=N2)cc1	1	DEXAMISOLE
BBB1428	c1ccc2[nH]c(-c3cscn3)nc2c1	1	TINIDAZOLE
BBB1429	c1ccc2c(CCC3CCNCC3)c[nH]c2c1	1	INDALPINE
BBB1430	c1ccc2c(c1)CCN1CCNCC21	1	AZAQUINZOLE
BBB1431	c1ccc2c(c1)CCc1cccc3c1C2CN1CCCCC31	1	TACLAMINE
BBB1432	c1ccc2c(c1)CCc1ccccc1N2C1CN2CCC1CC2	1	QUINUPRAMINE
BBB1433	c1ccc2c(c1)Sc1ccccc1N2CC1CN2CCC1CC2	1	MEQUITAZINE
BBB1434	c1ccc2c(c1)cc1n2CCCNC1	1	AZEPINDOLE
BBB1435	c1ccc2cc(COC3CCNCC3)ccc2c1	1	LITOXETINE
BBB1436	c1ccc2oc(-c3ccncc3)cc2c1	1	PYRIDARONE
BBB1437	c1ccccc1	1	BENZENE
BBB1438	c1cnc(N2CCN(Cc3ccc4c(c3)OCO4)CC2)nc1	1	PIRIBEDIL
BBB1439	c1cnc2c(c1)C(Cc1ccncc1)(Cc1ccncc1)c1cccnc1-2	1	SIBOPIRDINE
BBB1440	c1csc(Cc2ccccc2OCC2CNCCO2)c1	1	TENILOXAZINE
BBB1441	CC(=O)N1CCN(C(=O)Cc2ccccc2)C(CN2CCC(O)C2)C1	0	GR94839_D
BBB1442	CC(=O)N1CCN(c2ccc(OCC3COC(Cn4ccnc4)(c4ccc(Cl)cc4Cl)O3)cc2)CC1	0	KETOCONAZOLE
BBB1443	CC(C)(C)NC(=O)C1CC2CCCCC2CN1CC(O)C(Cc1ccccc1)NC(=O)C(CC(N)=O)NC(=O)c1ccc2ccccc2n1	0	SAQUINAVIR
BBB1444	CC(C)(C)c1ccc(C(O)CCCN2CCC(C(O)(c3ccccc3)c3ccccc3)CC2)cc1	0	TERFENADINE
BBB1445	CC(Cc1ccc(O)c(O)c1)(NN)C(=O)O	0	CARBIDOPA
BBB1446	CCn1cc(C(=O)O)c(=O)c2cc(F)c(N3CCNCC3)cc21	0	NORFLOXACIN
BBB1447	CCn1cc(C(=O)O)c(=O)c2cc(F)c(N3CCNCC3)nc21	0	ENOXACIN
BBB1448	CCn1cc(C(=O)O)c(=O)c2ccc(C)nc21	0	NALIDIXICACID
BBB1449	CN(C)C1C(O)=C(C(N)=O)C(=O)C2(O)C(O)=C3C(=O)c4c(O)ccc(Cl)c4C(O)C3CC12	0	DEMECLOCYCLINE
BBB1450	CN(Cc1cnc2nc(N)nc(N)c2n1)c1ccc(C(=O)NC(CCC(=O)O)C(=O)O)cc1	0	METHOTREXATE
BBB1451	CN1CCN(c2c(F)cc3c(=O)c(C(=O)O)cn(CCF)c3c2F)CC1	0	FLEROXACIN
BBB1452	CNC(=NC#N)NCCSCc1nc[nH]c1C	0	CIMETIDINE
BBB1453	CNCC(O)c1ccc(O)c(O)c1	0	EPINEPHRINE
BBB1454	COc1ccc(CCN2CCC(Nc3nc4ccccc4n3Cc3ccc(F)cc3)CC2)cc1	0	ASTEMIZOLE
BBB1455	COc1cccc2c1C(=O)c1c(O)c3c(c(O)c1C2=O)CC(O)(C(=O)CO)CC3OC1CC(N)C(O)C(C)O1	0	DOXORUBICIN
BBB1456	NCCc1ccc(O)c(O)c1	0	DOPAMINE
BBB1457	NCCc1cn2ccccc2n1	0	1-47
BBB1458	NCCc1nc(-c2ccccc2)cs1	0	Y-G19
BBB1459	O=C(O)COCCN1CCN(C(c2ccccc2)c2ccc(Cl)cc2)CC1	0	CETIRIZINE
BBB1460	O=C1NC(=O)C2(CCN(C(=O)Cc3ccc(Cl)c(Cl)c3)C(CN3CCCC3)C2)N1	0	SB204454
BBB1461	C/C=C/C1=C(C(=O)O)N2C(=O)[C@@H](NC(=O)[C@H](N)c3ccc(O)cc3)[C@H]2SC1	0	CEFPROZIL
BBB1462	C/C=C/C[C@@H](C)[C@@H](O)[C@H]1C(=O)N[C@@H](CC)C(=O)N(C)CC(=O)N(C)[C@@H](CC(C)C)C(=O)N[C@@H](C(C)C)C(=O)N(C)[C@@H](CC(C)C)C(=O)N[C@@H](C)C(=O)N[C@H](C)C(=O)N(C)[C@@H](CC(C)C)C(=O)N(C)[C@@H](CC(C)C)C(=O)N(C)[C@@H](C(C)C)C(=O)N1C	0	CYCLOSPORINA (CICLOSPORIN)
BBB1463	C/C=C\C=C\[C@@H]1O[C@](O)([C@H](CC)C(=O)NC/C=C/C=C(\C)[C@@H](OC)[C@@H](C)C2O[C@H](/C=C/C=C/C=C(\C)C(=O)c3c(O)ccn(C)c3=O)[C@H](O)[C@@H]2O)[C@H](O)[C@H](O[C@@H]2O[C@H](C)[C@@H](O[C@@H]3O[C@@H](C)[C@H](OC)[C@@H](O)[C@H]3OC)[C@@H](OC)[C@H]2O)C1(C)C	0	EFROTOMYCIN
BBB1464	C=C(CC)C(=O)c1ccc(OCC(=O)O)c(Cl)c1Cl	0	ETACRYNICACID
BBB1465	C=C1c2c(Cl)ccc(O)c2C(=O)C2=C(O)C3(O)C(=O)C(C(N)=O)=C(O)C(N(C)C)C3C(O)C12	0	MECLOCYCLINE
BBB1466	C=C1c2cccc(O)c2C(=O)C2=C(O)[C@]3(O)C(=O)C(C(N)=O)=C(O)[C@@H](N(C)C)[C@@H]3[C@@H](O)[C@H]12	0	METHACYCLINE (METACYCLINE)
BBB1467	C=CC1=C(C(=O)O)N2C(=O)[C@@H](NC(=O)/C(=N/O)c3csc(N)n3)[C@H]2SC1	0	CEFDINIR
BBB1468	C=CC1=C(C(=O)O)N2C(=O)[C@@H](NC(=O)/C(=N\OCC(=O)O)c3csc(N)n3)[C@H]2SC1	0	CEFIXIME
BBB1469	C=CCSCC(=O)N[C@@H]1C(=O)N2[C@@H](C(=O)O)C(C)(C)S[C@H]12	0	ALMECILLIN
BBB1470	C=CC[C@@H]1C=C(C)C[C@H](C)C[C@H](OC)[C@H]2O[C@@](O)(C(=O)C(=O)N3CCCC[C@H]3C(=O)O[C@H](/C(C)=C/[C@@H]3CC[C@@H](O)[C@H](OC)C3)[C@H](C)[C@@H](O)CC1=O)[C@H](C)C[C@@H]2OC	0	TACROLIMUS
BBB1471	C=C[C@H]1CN2CC[C@H]1C[C@H]2[C@H](O)c1ccnc2ccc(OC)cc12	0	QUININE
BBB1472	C=NC(C(=O)NC1C(=O)N2C1SC(C)(C)C2C(=O)O)c1ccccc1	0	METAMPICILLIN
BBB1473	CC#CC1(O)CCC2C3CCC4=CC(=O)CCC4=C3C(c3ccc(N(C)C)cc3)CC21C	0	MIFEPRISTONE
BBB1474	CC(=N)N1CC[C@@H](SC2=C(C(=O)O)N3C(=O)[C@H]([C@@H](C)O)[C@H]3C2)C1	0	PANIPENEM
BBB1475	CC(=O)C1=C(O)[C@H](N)[C@@H]2Cc3c(c(O)c4c(O)c(C)ccc4c3C)C(=O)[C@]2(O)C1=O	0	CETOCYCLINE
BBB1476	CC(=O)N1CCN(C(=O)Cc2cc(F)cc(F)c2)C(CN2CCC(O)C2)C1	0	GR94839_C
BBB1477	CC(=O)N1CCN(C(=O)Cc2ccc(C(F)(F)F)cc2)C(CN2CCC(O)C2)C1	0	GR94839_A
BBB1478	CC(=O)N1CCN(C(=O)Cc2ccc(Cl)c(Cl)c2)C(CN2CCC(O)C2)C1	0	GR94839
BBB1479	CC(=O)N1CCN(C(=O)Cc2ccc(S(C)(=O)=O)cc2)C(CN2CCC(O)C2)C1	0	GR94839_L
BBB1480	CC(=O)N1CCN(C(=O)Cc2ccc(S(C)=O)cc2)C(CN2CCC(O)C2)C1	0	GR94839_I
BBB1481	CC(=O)N1CCN(C(=O)Cc2ccc([N+](=O)[O-])cc2)C(CN2CCC(O)C2)C1	0	GR94839_E
BBB1482	CC(=O)N1CCN(C(=O)Cc2cccc([N+](=O)[O-])c2)C(CN2CCC(O)C2)C1	0	GR94839_G
BBB1483	CC(=O)OCC1=C(C(=O)O)N2C(=O)C(NC(=O)CCCC(N)C(=O)O)C2SC1	0	CEPHALOSPORIN-C
BBB1484	CC(=O)OCC1=C(C(=O)O)N2C(=O)C(NC(=O)CSc3ccncc3)C2SC1	0	CEPHAPIRIN (CEFAPIRIN)
BBB1485	CC(=O)OCC1=C(C(=O)O)N2C(=O)C(NC(=O)Cc3cccs3)C2SC1	0	CEPHALOTHIN (CEFALOTIN)
BBB1486	CC(=O)OCC1=C(C(=O)O)N2C(=O)[C@@H](NC(=O)CC#N)[C@H]2SC1	0	CEPHACETRILE (CEFACETRILE)
BBB1487	CC(=O)OCC1=C(C(=O)O)N2C(=O)[C@@H](NC(=O)Cc3ccccc3)[C@H]2SC1	0	CEFALORAM
BBB1488	CC(=O)OCC1=C(C(=O)O)N2C(=O)[C@@H](NC(=O)[C@H](N)c3ccccc3)[C@H]2SC1	0	CEPHALOGLYCIN (CEFALOGLYCIN)
BBB1489	CC(=O)OCC1=C(C(=O)O)N2C(=O)[C@@H](NC(=O)c3c(-c4ccccc4Cl)noc3C)[C@H]2SC1	0	CEFOXAZOLE
BBB1490	CC(=O)OCOC(=O)[C@@H]1N2C(=O)[C@@H](NC(=O)Cc3ccccc3)[C@H]2SC1(C)C	0	PENAMECILLIN
BBB1491	CC(=O)O[C@@H]1C=CC(C)=CC[C@H](O)C=CC(C)=C[C@@H](NC(=O)C(C)=O)[C@]2(C)C(=O)O[C@H](C1)[C@@H](C)C2=O	0	SEDECAMYCIN
BBB1492	CC(=O)O[C@@]12CO[C@@H]1C[C@H](O)[C@@]1(C)C(=O)[C@H](O)C3=C(C)[C@@H](OC(=O)[C@H](O)[C@@H](NC(=O)OC(C)(C)C)c4ccccc4)C[C@@](O)([C@@H](OC(=O)c4ccccc4)C12)C3(C)C	0	DOCETAXEL
BBB1493	CC(=O)O[C@H]1C(=O)[C@@]2(C)C([C@H](OC(=O)c3ccccc3)[C@]3(O)C[C@H](OC(=O)[C@H](O)[C@@H](NC(=O)c4ccccc4)c4ccccc4)C(C)=C1C3(C)C)[C@]1(OC(C)=O)CO[C@@H]1C[C@@H]2O	0	PACLITAXEL
BBB1494	CC(=O)O[C@H]1C[C@@]2(C)[C@@H](C[C@@H](O)C3[C@@]4(C)CC[C@@H](O)[C@@H](C)[C@@H]4CC[C@@]32C)/C1=C(/CCC=C(C)C)C(=O)O	0	FUSIDIC-ACID
BBB1495	CC(=O)[C@]1(N)Cc2c(O)c3c(c(O)c2[C@@H](O[C@H]2C[C@H](O)[C@H](O)CO2)C1)C(=O)c1ccccc1C3=O	0	AMRUBICIN
BBB1496	CC(=O)[C@]1(O)Cc2c(O)c3c(c(O)c2[C@@H](O[C@@H]2C[C@@H](N)[C@@H](O)[C@@H](C)O2)C1)C(=O)c1ccccc1C3=O	0	IDARUBICIN
BBB1497	CC(=O)[C@]1(O)Cc2c(O)c3c(c(O)c2[C@@H](O[C@H]2C[C@H](N)[C@H](O)[C@H](C)O2)C1)C(=O)c1c(O)cccc1C3=O	0	CARUBICIN
BBB1498	CC(C)(C(=O)O)c1ccc(C(=O)CCCN2CCC(OC(c3ccccc3)c3ccccc3)CC2)cc1	0	CAREBASTINE
BBB1499	CC(C)(C(=O)O)c1ccc(C(O)CCCN2CCC(C(O)(c3ccccc3)c3ccccc3)CC2)cc1	0	FEXOFENADINE
BBB1500	CC(C)(C)C(=O)OCOC(=O)C1N2C(=O)C(/N=C/N3CCCCCC3)C2SC1(C)C	0	AMDINOCILLINPIVOXIL (PIVMECILLINAM)
BBB1501	CC(C)(C)C(=O)OCOC(=O)[C@@H]1N2C(=O)[C@@H](NC(=O)[C@H](N)c3ccccc3)[C@H]2SC1(C)C	0	PIVAMPICILLIN
BBB1502	CC(C)(C)NCC(O)COc1cccc2c1CC(O)C(O)C2	0	NADOLOL
BBB1503	CC(C)(C)NCC(O)c1ccc(O)c(CO)c1	0	SALBUTAMOL
BBB1504	CC(C)(C)NCC(O)c1ccc(O)c(NC(N)=O)c1	0	CARBUTEROL
BBB1505	CC(C)(C)c1ccc(C(=O)CCCN2CCC(OC(c3ccccc3)c3ccccc3)CC2)cc1	0	EBASTINE
BBB1506	CC(C)(O/N=C(\C(=O)N[C@@H]1C(=O)N2C(C(=O)[O-])=C(C[n+]3ccccc3)CS[C@H]12)c1csc(N)n1)C(=O)O	0	CEFTAZIDIME
BBB1507	CC(C)(Oc1ccc(Cl)cc1)C(=O)NC(C(=O)N[C@H]1C(=O)N2[C@H]1SC(C)(C)[C@H]2C(=O)O)c1ccccc1	0	FIBRACILLIN
BBB1508	CC(C)(Oc1ccccc1)C(=O)N[C@@H]1C(=O)N2[C@@H](C(=O)O)C(C)(C)S[C@H]12	0	ISOPROPICILLIN
BBB1509	CC(C)C(=O)OCc1cccc(OC(=O)[C@@H]2N3C(=O)[C@@H](NC(=O)Cc4ccccc4)[C@H]3SC2(C)C)c1	0	TOBICILLIN
BBB1510	CC(C)CC(NC(=O)C(C)NC(=O)CNC(=O)C(NC=O)C(C)C)C(=O)NC(C)C(=O)NC(C(=O)NC(C(=O)NC(C(=O)NC(Cc1c[nH]c2ccccc12)C(=O)NC(CC(C)C)C(=O)NC(Cc1ccccc1)C(=O)NC(CC(C)C)C(=O)NC(Cc1c[nH]c2ccccc12)C(=O)NC(CC(C)C)C(=O)NC(Cc1c[nH]c2ccccc12)C(=O)NCCO)C(C)C)C(C)C)C(C)C	0	GRAMICIDIN-B
BBB1511	CC(C)CC1C(=O)N2CCCC2C2(O)OC(NC(=O)C3C=C4c5cccc6[nH]c(Br)c(c56)CC4N(C)C3)(C(C)C)C(=O)N12	0	BROMOCRIPTINE
BBB1512	CC(C)COCC(CN(Cc1ccccc1)c1ccccc1)N1CCCC1	0	BEPRIDIL
BBB1513	CC(C)C[C@@H](NC(=O)[C@H](C)NC(=O)CNC(=O)[C@@H](NC=O)C(C)C)C(=O)N[C@@H](C)C(=O)N[C@@H](C(=O)N[C@H](C(=O)N[C@@H](C(=O)N[C@@H](Cc1c[nH]c2ccccc12)C(=O)N[C@H](CC(C)C)C(=O)N[C@@H](Cc1c[nH]c2ccccc12)C(=O)N[C@H](CC(C)C)C(=O)N[C@@H](Cc1c[nH]c2ccccc12)C(=O)N[C@H](CC(C)C)C(=O)N[C@@H](Cc1c[nH]c2ccccc12)C(=O)NCCO)C(C)C)C(C)C)C(C)C	0	GRAMICIDIN-A
BBB1514	CC(C)C[C@@H](OC(=O)c1ccco1)C(=O)N[C@@H]1C(=O)N2[C@@H](C(=O)O)C(C)(C)S[C@H]12	0	FURBUCILLIN
BBB1515	CC(C)C[C@@H]1NC(=O)[C@H](CCCN)NC(=O)[C@H](C(C)C)NC(=O)[C@@H]2CCCN2C(=O)[C@@H](Cc2ccccc2)NC(=O)[C@H](CC(C)C)NC(=O)[C@H](CCCN)NC(=O)[C@H](C(C)C)NC(=O)[C@@H]2CCCN2C(=O)[C@@H](Cc2ccccc2)NC1=O	0	GRAMICIDIN-S
BBB1516	CC(C)C[C@H](N)C(=O)N[C@@H](CCCN)C(=O)N[C@H](C(=O)N[C@@H](CCCN)C(=O)N1CCC[C@H]1C(=O)N[C@@H](C=O)Cc1ccccc1)C(C)C	0	GRAMICIDIN-J2
BBB1517	CC(C)N=c1cc2n(-c3ccc(Cl)cc3)c3ccccc3nc-2cc1Nc1ccc(Cl)cc1	0	CLOFAZIMINE
BBB1518	CC(C)NCC(O)COc1ccc(CC(N)=O)cc1	0	ATENOLOL
BBB1519	CC(C)Nc1cccnc1N1CCN(C(=O)c2cc3cc(NS(C)(=O)=O)ccc3[nH]2)CC1	0	DELAVIRDINE
BBB1520	CC(C)c1ccccc1OCC1=NCCN1	0	FENOXAZOLINE
BBB1521	CC(C)c1nc(CN(C)C(=O)N[C@H](C(=O)N[C@@H](Cc2ccccc2)C[C@H](O)[C@H](Cc2ccccc2)NC(=O)OCc2cncs2)C(C)C)cs1	0	RITONAVIR
BBB1522	CC(CN(C)C)OC(C)(c1ccccc1)c1ccc(Cl)cc1	0	MECLOXAMINE
BBB1523	CC(CN1CC(=O)NC(=O)C1)N1CC(=O)NC(=O)C1	0	DEXRAZOXANE
BBB1524	CC(N)C(O)c1cccc(O)c1	0	METARAMINOL
BBB1525	CC(N)Cc1ccc(O)cc1	0	HYDROXYAMPHETAMINE
BBB1526	CC(Oc1ccccc1)C(=O)N[C@@H]1C(=O)N2[C@@H](C(=O)O)C(C)(C)S[C@H]12	0	PHENETHICILLIN (PHENETICILLIN)
BBB1527	CC/C=C(\C(=O)N[C@@H]1C(=O)N2C(C(=O)O)=C(COC(N)=O)CS[C@H]12)c1csc(N)n1	0	CEFCAPENE
BBB1528	CC1(C)SC2C(NC(=O)C(N)c3ccc(O)cc3)C(=O)N2C1C(=O)O	0	AMOXICILLIN
BBB1529	CC1(C)SC2C(NC(=O)C(N)c3ccccc3)C(=O)N2C1C(=O)O	0	AMPICILLIN
BBB1530	CC1(C)SC2C(NC(=O)C(N=[N+]=[N-])c3ccccc3)C(=O)N2C1C(=O)O	0	AZIDOCILLIN
BBB1531	CC1(C)SC2C(NC(=O)C(c3ccccc3)S(=O)(=O)O)C(=O)N2C1C(=O)O	0	SULBENICILLIN
BBB1532	CC1(C)SC2C(NC(=O)COc3ccccc3)C(=O)N2C1C(=O)O	0	PHENOXYMETHYLPENICILLIN
BBB1533	CC1(C)SC2C(NC(=O)Cc3ccccc3)C(=O)N2C1C(=O)O	0	PENICILLIN G (BENZYLPENICILLIN)
BBB1534	CC1(C)S[C@@H]2[C@H](/N=C/N3CCCCCC3)C(=O)N2[C@H]1C(=O)O	0	MECILLINAM
BBB1535	CC1(C)S[C@@H]2[C@H](N3C(=O)[C@@H](c4ccc(O)cc4)NC3(C)C)C(=O)N2[C@H]1C(=O)O	0	OXETACILLIN
BBB1536	CC1(C)S[C@@H]2[C@H](N3C(=O)[C@@H](c4ccccc4)NC3(C)C)C(=O)N2[C@H]1C(=O)O	0	HETACILLIN
BBB1537	CC1(C)S[C@@H]2[C@H](NC(=O)C(/N=C/c3ccco3)c3ccc(O)cc3)C(=O)N2[C@H]1C(=O)O	0	FUMOXICILLIN
BBB1538	CC1(C)S[C@@H]2[C@H](NC(=O)C(C(=O)Oc3ccc4c(c3)CCC4)c3ccccc3)C(=O)N2[C@H]1C(=O)O	0	CARINDACILLIN
BBB1539	CC1(C)S[C@@H]2[C@H](NC(=O)C(C(=O)Oc3ccccc3)c3ccccc3)C(=O)N2[C@H]1C(=O)O	0	CARFECILLIN
BBB1540	CC1(C)S[C@@H]2[C@H](NC(=O)C(Oc3ccccc3)c3ccccc3)C(=O)N2[C@H]1C(=O)O	0	FENBENICILLIN
BBB1541	CC1(C)S[C@@H]2[C@H](NC(=O)C3(N)CCCCC3)C(=O)N2[C@H]1C(=O)O	0	CYCLACILLIN
BBB1542	CC1(C)S[C@@H]2[C@H](NC(=O)C34CC5CC(CC(N)(C5)C3)C4)C(=O)N2[C@H]1C(=O)O	0	AMANTOCILLIN
BBB1543	CC1(C)S[C@@H]2[C@H](NC(=O)CCCC(N)C(=O)O)C(=O)N2[C@H]1C(=O)O	0	ADICILLIN
BBB1544	CC1(C)S[C@@H]2[C@H](NC(=O)CSc3ccccc3)C(=O)N2[C@H]1C(=O)O	0	THIPHENCILLIN (TIFENCILLIN)
BBB1545	CC1(C)S[C@@H]2[C@H](NC(=O)[C@H](N)C3=CCC=CC3)C(=O)N2[C@H]1C(=O)O	0	EPICILLIN
BBB1546	CC1(C)S[C@@H]2[C@H](NC(=O)[C@H](N)c3ccccc3)C(=O)N2[C@H]1C(=O)OC1OC(=O)c2ccccc21	0	TALAMPICILLIN
BBB1547	CC1(C)S[C@@H]2[C@H](NC(=O)[C@H](N)c3ccccc3)C(=O)N2[C@H]1C(=O)OCOC(=O)[C@@H]1N2C(=O)C[C@H]2S(=O)(=O)C1(C)C	0	SULTAMICILLIN
BBB1548	CC1(C)S[C@@H]2[C@H](NC(=O)[C@H](NC(=O)CNC(=N)c3ccncc3)c3ccccc3)C(=O)N2[C@H]1C(=O)O	0	PIRBENICILLIN
BBB1549	CC1(C)S[C@@H]2[C@H](NC(=O)[C@H](NC(=O)Cc3ccc(C4=NCCCN4)cc3)c3ccccc3)C(=O)N2[C@H]1C(=O)O	0	ROTAMICILLIN
BBB1550	CC1(C)S[C@@H]2[C@H](NC(=O)[C@H](NC(=O)N3CCN(S(C)(=O)=O)C3=O)c3ccccc3)C(=O)N2[C@H]1C(=O)O	0	MEZLOCILLIN
BBB1551	CC1(C)S[C@@H]2[C@H](NC(=O)[C@H](NC(=O)Nc3cnc(Nc4ccc(S(N)(=O)=O)cc4)nc3O)c3ccc(O)cc3)C(=O)N2[C@H]1C(=O)O	0	PIROXICILLIN
BBB1552	CC1(C)S[C@@H]2[C@H](NC(=O)[C@H](NC(=O)c3ccc(-c4ccc(S(=O)(=O)N(CCO)CCO)cc4)[nH]c3=O)c3ccc(O)cc3)C(=O)N2[C@H]1C(=O)O	0	PIRIDICILLIN
BBB1553	CC1(C)S[C@@H]2[C@H](NC(=O)[C@H](NC(=O)c3cnc4cccnc4c3O)c3ccccc3)C(=O)N2[C@H]1C(=O)O	0	APALCILLIN
BBB1554	CC1(C)S[C@@H]2[C@H](NC(=O)[C@H](NS(=O)(=O)O)c3ccccc3)C(=O)N2[C@H]1C(=O)O	0	SUNCILLIN
BBB1555	CC1(C)S[C@@H]2[C@H](NC(=O)c3nc4ccccc4nc3C(=O)O)C(=O)N2[C@H]1C(=O)O	0	QUINACILLIN
BBB1556	CC1(C)[C@H](NC(=O)/C(=N/OCC(=O)O)c2csc(N)n2)C(=O)N1OS(=O)(=O)O	0	TIGEMONAM
BBB1557	CC12CCC(=O)C=C1CCC1C2C(O)CC2(C)C(C(=O)CO)CCC12	0	CORTICOSTERONE
BBB1558	CC12CCC(=O)C=C1CCC1C2C(O)CC2(C)C1CCC2(O)C(=O)CO	0	CORTISOL
BBB1559	CC1=C(C(=O)O)N2C(=O)C(NC(=O)C(N)C3=CCC=CC3)C2SC1	0	CEFRADINE
BBB1560	CC1=C(C(=O)O)N2C(=O)[C@@H](NC(=O)C(N)c3cccc(NS(C)(=O)=O)c3)[C@H]2SC1	0	CEFSUMIDE
BBB1561	CC1=C(C(=O)O)N2C(=O)[C@@H](NC(=O)Cc3ccc(C4=NCCCN4)cc3)[C@H]2SC1	0	CEFROTIL
BBB1562	CC1=C(C(=O)O)N2C(=O)[C@@H](NC(=O)[C@H](N)C3=CCC=CC3)[C@H]2SC1	0	CEPHRADINE (CEFRADINE)
BBB1563	CC1=C(C(=O)O)N2C(=O)[C@@H](NC(=O)[C@H](N)c3ccc(O)c(Cl)c3)[C@H]2SC1	0	CEFEDROLOR
BBB1564	CC1=C(C(=O)O)N2C(=O)[C@@H](NC(=O)[C@H](N)c3ccc(O)cc3)[C@H]2SC1	0	CEFADROXIL
BBB1565	CC1=C(C(=O)O)N2C(=O)[C@@H](NC(=O)[C@H](N)c3ccccc3)[C@H]2SC1	0	CEFALEXIN
BBB1566	CC1=C[C@@H](O)CC(=O)Cc2nc(co2)C(=O)N2CCC=C2C(=O)O[C@H](C(C)C)[C@H](C)C=CC(=O)NCC=C1	0	VIRGINIAMYCIN-FACTOR-M1
BBB1567	CC1C=CC=CC=CC=CC=CC=CC=CC(OC2OC(C)C(O)C(N)C2O)CC2OC(O)(CC(O)C(O)CCC(O)CC(O)CC(O)CC(=O)OC(C)C(C)C1O)CC(O)C2C(=O)O	0	AMPHOTERICINB
BBB1568	CC1CN(c2c(F)c(N)c3c(=O)c(C(=O)O)cn(C4CC4)c3c2F)CC(C)N1	0	SPARFLOXACIN
BBB1569	CC1COC(=O)C(C(C)C)NC(=O)C(C)OC(=O)C(C(C)C)NC(=O)C(C(C)C)OC(=O)C(C(C)C)NC(=O)C(C)OC(=O)C(C(C)C)NC(=O)C(C)COC(=O)C(C(C)C)NC(=O)C(C)OC(=O)C(C(C)C)NC1=O	0	VALINOMYCIN
BBB1570	CC1NC(=O)C(NC(=O)c2ncccc2O)C(C)OC(=O)C(c2ccccc2)NC(=O)C2CC(=O)CCN2C(=O)C(Cc2ccc(N(C)C)cc2)N(C)C(=O)C2CCCN2C1=O	0	PRISTINAMYCIN-IC
BBB1571	CC1OC(OC2C(O)CC(OC3C(O)CC(OC4CCC5(C)C(CCC6C5CC(O)C5(C)C(C7=CC(=O)OC7)CCC65O)C4)OC3C)OC2C)CC(O)C1O	0	DIGOXIN
BBB1572	CCC(=O)O[C@H]1[C@H](C)O[C@@H](O[C@@H]2C(C)C(=O)O[C@H](C)[C@H](C)[C@H](OC(=O)CC)[C@@H](C)C(=O)[C@]3(CO3)CC(C)[C@H](O[C@@H]3O[C@H](C)C[C@H](N(C)C)[C@H]3O)[C@H]2C)C[C@@H]1OC	0	DIPROLEANDOMYCIN
BBB1573	CCC(=O)O[C@H]1[C@H](C)O[C@@H](O[C@@H]2[C@@H](C)O[C@@H](O[C@@H]3[C@@H](OC)[C@H](OC(=O)CC)CC(=O)O[C@H](C)CC=CC=C[C@H](O)[C@H](C)C[C@@H]3CC=O)[C@H](O)[C@H]2N(C)C)C[C@@]1(C)O	0	MIDECAMYCIN
BBB1574	CCC(=O)O[C@H]1[C@H](O[C@@H]2[C@@H](C)[C@H](O[C@H]3C[C@@](C)(OC)[C@@H](O)[C@H](C)O3)[C@@H](C)C(=O)O[C@H](CC)[C@@](C)(O)[C@H](O)[C@@H](C)C(=O)[C@H](C)C[C@@]2(C)O)O[C@H](C)C[C@@H]1N(C)C	0	ERYTHROMYCIN-PROPIONATE
BBB1575	CCC(C)C(=O)OC1CC(O)C=C2C=CC(C)C(CCC(O)CC(O)CC(=O)O)C21	0	PRAVASTATIN
BBB1576	CCC(C)C(C(=O)OC1CC[N+](C)(C)CC1)c1ccccc1	0	PENTAPIPERIUM
BBB1577	CCC(C)C(N)C1=NC(C(=O)NC(CC(C)C)C(=O)NC(CCC(=O)O)C(=O)NC(C(=O)NCCCCC2NC(=O)C(CC(N)=O)NC(=O)C(CC(=O)O)NC(=O)C(Cc3c[nH]cn3)NC(=O)C(Cc3ccccc3)NC(=O)C(C(C)CC)NC(=O)C(CCCN)NC2=O)C(C)CC)CS1	0	BACITRACIN
BBB1578	CCC(C)n1ncn(-c2ccc(N3CCN(c4ccc(OC[C@H]5CO[C@](Cn6cncn6)(c6ccc(Cl)cc6Cl)O5)cc4)CC3)cc2)c1=O	0	ITRACONAZOLE
BBB1579	CCC(CO)NCCNC(CC)CO	0	ETHAMBUTOL
BBB1580	CCC(NC(=O)c1c(Cn2ccnc2)c(-c2ccccc2)nc2ccccc12)c1ccccc1	0	SKB-I
BBB1581	CCC(NC(=O)c1c(OCC(=O)O)c(-c2ccccc2)nc2ccccc12)c1ccccc1	0	SKB-D
BBB1582	CCC(NC(=O)c1c(OCCCC(=O)O)c(-c2ccccc2)nc2ccccc12)c1ccccc1	0	SKB-E
BBB1583	CCC(NC(=O)c1c(OCCNC(=O)C2CCCN2)c(-c2ccccc2)nc2ccccc12)c1ccccc1	0	SKB-H
BBB1584	CCC(NC(=O)c1c(OCCNC(=O)Cc2ccccc2C(=O)O)c(-c2ccccc2)nc2ccccc12)c1ccccc1	0	SKB-F
BBB1585	CCC(NC(=O)c1c(OCCNC(=O)Cc2ccccn2)c(-c2ccccc2)nc2ccccc12)c1ccccc1	0	SKB-G
BBB1586	CCC(Oc1ccccc1)C(=O)N[C@@H]1C(=O)N2[C@@H](C(=O)O)C(C)(C)S[C@H]12	0	PROPICILLIN
BBB1587	CCC1NC(=O)C(NC(=O)c2ncccc2O)C(C)OC(=O)C(c2ccccc2)NC(=O)C2CC(=O)CCN2C(=O)C(Cc2ccc(N(C)C)cc2)N(C)C(=O)C2CCCN2C1=O	0	MIKAMYCIN (PRISTINAMYCIN-IA)
BBB1588	CCC1NC(=O)C(NC(=O)c2ncccc2O)C(C)OC(=O)C(c2ccccc2)NC(=O)C2CC(=O)CCN2C(=O)C(Cc2ccccc2)N(C)C(=O)C2CCCN2C1=O	0	VIRGINIAMYCIN-FACTOR-S1
BBB1589	CCC1OC(=O)C(C)C(OC2CC(C)(OC)C(O)C(C)O2)C(C)C(OC2OC(C)CC(N(C)C)C2O)C(C)(O)CC(C)C(=O)C(C)C(O)C1(C)O	0	ERYTHROMYCIN
BBB1590	CCCCCC1CN[C@H](C(=O)NC(C(C)Cl)[C@H]2O[C@H](SC)[C@H](O)[C@@H](O)[C@H]2O)C1	0	MIRINCAMYCIN
BBB1591	CCCC[C@@H]1CC(=O)[C@]2(O)O[C@@H]3[C@@H](NC)[C@@H](O)[C@@H](NC)[C@H](O)[C@H]3O[C@@H]2O1	0	TROSPECTOMYCIN
BBB1592	CCCCc1nc(Cl)c(CO)n1Cc1ccc(-c2ccccc2-c2nnn[nH]2)cc1	0	LOSARTAN
BBB1593	CCCCc1oc2ccccc2c1C(=O)c1cc(I)c(OCCN(CC)CC)c(I)c1	0	AMIODARONE
BBB1594	CCCN(CCC)S(=O)(=O)c1ccc(C(=O)O)cc1	0	PROBENECID
BBB1595	CCCNCC(O)COc1ccccc1C(=O)CCc1ccccc1	0	PROPAFENONE
BBB1596	CCC[C@@H]1C[C@@H](C(=O)NC(C(C)Cl)[C@H]2O[C@H](SC)[C@H](O)[C@@H](O)[C@H]2O)N(C)C1	0	CLINDAMYCIN
BBB1597	CCC[C@@H]1C[C@@H](C(=O)NC(C(C)Cl)[C@H]2O[C@H](SC)[C@H](OP(=O)(O)O)[C@@H](O)[C@H]2O)N(C)C1	0	CLINDAMYCIN-PHOSPHATE
BBB1598	CCC[C@@H]1C[C@@H](C(=O)NC(C(C)O)[C@H]2O[C@H](SC)[C@H](O)[C@@H](O)[C@H]2O)N(C)C1	0	LINCOMYCIN
BBB1599	CCN(CC)/C(C)=N/N=C/c1c2c(O)c3c(O)c(C)c4c(c3c1O)C(=O)[C@@](C)(OC=C[C@H](OC)[C@@H](C)[C@@H](OC(C)=O)[C@H](C)[C@H](O)[C@H](C)[C@@H](O)[C@@H](C)C=CC=C(C)C(=O)N2)O4	0	RIFAMETANE
BBB1600	CCN(CC)C(=O)COc1cc2c(O)c3c(O)c(C)c4c(c13)C(=O)C(C)(OC=CC(OC)C(C)C(OC(C)=O)C(C)C(O)C(C)C(O)C(C)C=CC=C(C)C(=O)N2)O4	0	RIFAMIDE
BBB1601	CCN(CC)C(=O)Nc1ccc(OCC(O)CNC(C)(C)C)c(C(C)=O)c1	0	CELIPROLOL
BBB1602	CCN(CC)CC(=O)Nc1c(C)cccc1C	0	LIDOCAINE
BBB1603	CCN(CC)c1nc2c(s1)c1c(O)c3c(O)c(C)c4c(c32)C(=O)[C@@](C)(OC=C[C@H](OC)[C@@H](C)[C@@H](OC(C)=O)[C@H](C)[C@H](O)[C@H](C)[C@@H](O)[C@@H](C)C=CC=C(C)C(=O)N1)O4	0	RIFAMEXIL
BBB1604	CCN1CCN(C(=O)N[C@@H](C(=O)N[C@@H]2C(=O)N3C(C(=O)O)=C(CSc4nnnn4C)CS[C@H]23)c2ccc(O)cc2)C(=O)C1=O	0	CEFOPERAZONE
BBB1605	CCN1CCN(C(=O)N[C@@H](C(=O)N[C@@H]2C(=O)N3[C@@H](C(=O)O)C(C)(C)S[C@H]23)c2ccccc2)C(=O)C1=O	0	PIPERACILLIN
BBB1606	CCNCC(O)c1cccc(O)c1	0	ETILEFRINE
BBB1607	CCN[C@@H]1C[C@H](N)[C@@H](O[C@H]2OC(CN)=CC[C@H]2N)[C@H](O)[C@H]1O[C@H]1OC[C@](C)(O)[C@H](NC)[C@H]1O	0	NETILMICIN
BBB1608	CCOC(=O)C(CCc1ccccc1)NC(C)C(=O)N1CCCC1C(=O)O	0	ENALAPRIL
BBB1609	CCOC(=O)C1=C(C)NC(C)=C(C(=O)OC)C1c1cccc(Cl)c1Cl	0	FELODIPINE
BBB1610	CCOC(=O)C1=C(C)NC(C)=C(C(=O)OC)C1c1cccc([N+](=O)[O-])c1	0	NITRENDIPINE
BBB1611	CCOC(=O)CCC(=O)O[C@H]1[C@H](O[C@@H]2[C@@H](C)[C@H](O[C@H]3C[C@@](C)(OC)[C@@H](O)[C@H](C)O3)[C@@H](C)C(=O)O[C@H](CC)[C@@](C)(O)[C@H](O)[C@@H](C)C(=O)[C@H](C)C[C@@]2(C)O)O[C@H](C)C[C@@H]1N(C)C	0	ERYTHROMYCIN-ETHYLSUCCINATE
BBB1612	CCOC(=O)OC(C)OC(=O)[C@@H]1N2C(=O)[C@@H](/N=C/N3CCCCCC3)[C@H]2SC1(C)C	0	BACMECILLINAM
BBB1613	CCOC(=O)O[C@H]1[C@H](O[C@@H]2[C@@H](C)[C@H](O[C@H]3C[C@@](C)(OC)[C@@H](O)[C@H](C)O3)[C@@H](C)C(=O)O[C@H](CC)[C@@](C)(O)[C@H](O)[C@@H](C)C(=O)[C@H](C)C[C@@]2(C)O)O[C@H](C)C[C@@H]1N(C)C	0	ERYTHROMYCIN-ETHYLCARBONATE
BBB1614	CCOC(OCC)C(=O)OCC(=O)[C@]1(O)Cc2c(O)c3c(c(O)c2[C@@H](O[C@H]2C[C@H](N)[C@H](O)[C@H](C)O2)C1)C(=O)c1c(OC)cccc1C3=O	0	DETORUBICIN
BBB1615	CCOc1ccc2ccccc2c1C(=O)N[C@@H]1C(=O)N2[C@@H](C(=O)O)C(C)(C)S[C@H]12	0	NAFCILLIN
BBB1616	CC[C@@H]1NC(=O)[C@@H]2CCCN2C(=O)[C@@H](Cc2ccccc2)NC(=O)[C@H](CC(C)C)NC(=O)[C@H](CCCN)NC(=O)[C@H](C(C)C)NC(=O)[C@@H]2CCCN2C(=O)[C@@H](Cc2ccccc2)NC(=O)[C@H](CC(C)C)NC(=O)[C@H](CCCN)NC1=O	0	GRAMICIDIN-S-2
BBB1617	CC[C@@H]1OC(=O)[C@H](C)[C@H](O[C@H]2C[C@@](C)(OC)[C@@H](O)[C@H](C)O2)[C@H](C)[C@@H](O[C@@H]2O[C@H](C)C[C@H](N(C)C)[C@H]2O)[C@@](C)(OC)C[C@@H](C)C(=O)[C@@H](C)[C@@H](O)[C@]1(C)O	0	CLARITHROMYCIN
BBB1618	CC[C@@]1(O)C[C@H](O[C@H]2C[C@H](N(C)C)[C@H](O[C@H]3C[C@@H]4O[C@H]5CC(=O)[C@H](C)O[C@H]5O[C@@H]4[C@H](C)O3)[C@H](C)O2)c2c(O)c3c(c(O)c2[C@H]1O[C@H]1C[C@H](N(C)C)[C@H](O)[C@H](C)O1)C(=O)c1cccc(O)c1C3=O	0	RODORUBICIN
BBB1619	CC[C@@]1(O)C[C@H](O[C@H]2C[C@H](N(C)C)[C@H](O[C@H]3C[C@H](O)[C@H](O[C@H]4CCC(=O)[C@H](C)O4)[C@H](C)O3)[C@H](C)O2)c2c(cc3c(c2O)C(=O)c2c(O)cccc2C3=O)[C@H]1C(=O)OC	0	ACLARUBICIN
BBB1620	CC[C@H](NC(=O)[C@@H]1CCCN1C(=O)[C@@H](Cc1ccccc1)NC(=O)[C@@H](N)CC(C)C)C(=O)N[C@@H](CCCN)C(=O)N[C@@H](CC(C)C)C(=O)N[C@H](Cc1ccccc1)C(=O)N1CCC[C@H]1C(=O)N[C@@H](CC)C(=O)N[C@H](C=O)CCCN	0	GRAMICIDIN-S-3
BBB1621	CC[C@H]1CN2CCc3cc(OC)c(OC)cc3[C@@H]2C[C@@H]1C[C@H]1NCCc2cc(OC)c(OC)cc21	0	EMETINE
BBB1622	CC[C@H]1OC(=O)[C@H](C)[C@@H](O[C@H]2C[C@@](C)(OC)[C@@H](O)[C@H](C)O2)[C@H](C)[C@@H](O[C@@H]2O[C@H](C)C[C@H](N(C)C)[C@H]2O)[C@](C)(O)C[C@@H](C)/C(=N\OC)[C@H](C)[C@@H](O)[C@]1(C)O	0	LEXITHROMYCIN
BBB1623	CC[C@H]1OC(=O)[C@H](C)[C@@H](O[C@H]2C[C@@](C)(OC)[C@@H](O)[C@H](C)O2)[C@H](C)[C@@H](O[C@@H]2O[C@H](C)C[C@H](N(C)C)[C@H]2O)[C@](C)(O)C[C@@H](C)/C(=N\OCOCCOC)[C@H](C)[C@@H](O)[C@]1(C)O	0	ROXITHROMYCIN
BBB1624	CC[C@H]1OC(=O)[C@H](C)[C@@H](O[C@H]2C[C@@](C)(OC)[C@@H](O)[C@H](C)O2)[C@H](C)[C@@H](O[C@@H]2O[C@H](C)C[C@H](N(C)C)[C@H]2O)[C@](C)(O)C[C@@H](C)C(=O)[C@H](C)[C@@H](O)[C@H]1C	0	BERYTHROMYCIN
BBB1625	CC[C@H]1OC(=O)[C@H](C)[C@@H](O[C@H]2C[C@@](C)(OC)[C@@H](O)[C@H](C)O2)[C@H](C)[C@@H](O[C@@H]2O[C@H](C)C[C@H](N(C)C)[C@H]2O)[C@](C)(O)C[C@@H](C)CN(C)[C@H](C)[C@@H](O)[C@]1(C)O	0	AZITHROMYCIN
BBB1626	CC[C@H]1OC(=O)[C@H](C)[C@@H](O[C@H]2C[C@@](C)(OC)[C@@H](O)[C@H](C)O2)[C@H](C)[C@@H](O[C@@H]2O[C@H](C)C[C@H](N(C)C)[C@H]2O)[C@](C)(O)C[C@@H](C)[C@@H]2N[C@@H](COCCOC)O[C@H]([C@H]2C)[C@]1(C)O	0	DIRITHROMYCIN
BBB1627	CC[C@H]1OC(=O)[C@H](C)[C@@H](O[C@H]2C[C@@](C)(OC)[C@@H](O)[C@H](C)O2)[C@H](C)[C@@H](O[C@@H]2O[C@H](C)C[C@H](N(C)C)[C@H]2O)[C@](C)(O)C[C@](C)(F)C(=O)[C@H](C)[C@@H](O)[C@]1(C)O	0	FLURITHROMYCIN
BBB1628	CC[C@]1(O)C[C@H]2CN(CCc3c([nH]c4ccccc34)C(C(=O)OC)(c3cc4c(cc3OC)N(C)[C@@H]3C45CCN4CC=C[C@](CC)([C@H]45)[C@@H](OC(C)=O)[C@]3(O)C(=O)OC)C2)C1	0	VINBLASTINE
BBB1629	CC[C@]1(O)C[C@H]2CN(CCc3c([nH]c4ccccc34)[C@@](C(=O)OC)(c3cc4c(cc3OC)N(C)[C@H]3[C@@](O)(C(N)=O)[C@H](O)[C@]5(CC)C=CCN6CC[C@]43[C@@H]65)C2)C1	0	VINDESINE
BBB1630	CC[C@]1(O)C[C@H]2CN(CCc3c([nH]c4ccccc34)[C@@](C(=O)OC)(c3cc4c(cc3OC)N(C=O)[C@H]3[C@@](O)(C(=O)OC)[C@H](OC(C)=O)[C@]5(CC)C=CCN6CC[C@]43[C@@H]65)C2)C1	0	VINCRISTINE
BBB1631	CC[N+](C)(C)C(C)CC(c1ccccc1)c1ccccc1	0	EMEPRONIUM CARRAGHEENATE
BBB1632	CC[N+](C)(C/C=C/C1=C(C(=O)[O-])N2C(=O)[C@@H](NC(=O)/C(=N\OCF)c3nsc(N)n3)[C@H]2SC1)CC(N)=O	0	CEFLUPRENAM
BBB1633	CCc1c(O)c(=O)ccn1CCCCO	0	CP107
BBB1634	CCc1c(O)c(=O)ccn1CCO	0	CP102
BBB1635	CCn1cc(C(=O)O)c(=O)c2cc(F)c(N3CCN(C)CC3)cc21	0	PEFLOXACIN
BBB1636	CCn1cc(C(=O)O)c(=O)c2cc(F)c(N3CCNC(C)C3)c(F)c21	0	LOMEFLOXACIN
BBB1637	CN(C(=O)Cc1ccccc1N)C(CN1CCC(O)C1)c1ccccc1	0	EMD60400
BBB1638	CN(C)C(=O)C(CCN1CCC(O)(c2ccc(Cl)cc2)CC1)(c1ccccc1)c1ccccc1	0	LOPERAMIDE
BBB1639	CN(C)C1C(O)=C(C(=O)NCNC(C(=O)NC2C(=O)N3C2SC(C)(C)C3C(=O)O)c2ccccc2)C(=O)[C@@]2(O)C(O)=C3C(=O)c4c(O)cccc4C(C)(O)C3CC12	0	PENIMOCYCLINE
BBB1640	CN(C)C1C(O)=C(C(N)=O)C(=O)C2(O)C(O)=C3C(=O)c4c(O)ccc(Cl)c4C(C)(O)C3CC12	0	CHLORTETRACYCLINE
BBB1641	CN(C)C1C(O)=C(C(N)=O)C(=O)C2(O)C(O)=C3C(=O)c4c(O)cccc4C(C)(O)C3C(O)C12	0	OXYTETRACYCLINE
BBB1642	CN(C)C1C(O)=C(C(N)=O)C(=O)C2(O)C(O)=C3C(=O)c4c(O)cccc4C(C)(O)C3CC12	0	TETRACYCLINE
BBB1643	CN(C)CCn1nnnc1SCC1=C(C(=O)O)N2C(=O)[C@@H](NC(=O)Cc3csc(N)n3)[C@H]2SC1	0	CEFOTIAM
BBB1644	CN(C)Cc1ccc(CSCCNc2nc(=O)c(Cc3ccc4ccccc4c3)c[nH]2)o1	0	4
BBB1645	CN(C)[C@@H]1C(O)=C(C(=O)NC(C(=O)O)N2CCN(CCO)CC2)C(=O)[C@@]2(O)C(O)=C3C(=O)c4c(O)cccc4[C@@](C)(O)[C@H]3C[C@@H]12	0	APICYCLINE
BBB1646	CN(C)[C@@H]1C(O)=C(C(=O)NCN2CCCC(C(=O)O)C2)C(=O)[C@@]2(O)C(O)=C3C(=O)c4c(O)cccc4[C@@](C)(O)[C@H]3C[C@@H]12	0	PECOCYCLINE
BBB1647	CN(C)[C@@H]1C(O)=C(C(=O)NCN2CCN(C(=N)NC(=N)N)CC2)C(=O)[C@@]2(O)C(O)=C3C(=O)c4c(O)cccc4[C@@](C)(O)[C@H]3C[C@@H]12	0	GUAMECYCLINE
BBB1648	CN(C)[C@@H]1C(O)=C(C(=O)NCN2CCN(CCO)CC2)C(=O)[C@@]2(O)C(O)=C3C(=O)c4c(O)cccc4[C@@](C)(O)[C@H]3C[C@@H]12	0	PIPACYCLINE
BBB1649	CN(C)[C@@H]1C(O)=C(C(=O)NCNCCCCC(N)C(=O)O)C(=O)[C@@]2(O)C(O)=C3C(=O)c4c(O)cccc4[C@@](C)(O)[C@H]3C[C@@H]12	0	LYMECYCLINE
BBB1650	CN(C)[C@@H]1C(O)=C(C(=O)NCO)C(=O)[C@@]2(O)C(O)=C3C(=O)c4c(O)ccc(Cl)c4[C@@](C)(O)[C@H]3C[C@@H]12	0	CLOMOCYCLINE
BBB1651	CN(C)[C@@H]1C(O)=C(C(N)=O)C(=O)[C@@]2(O)C(O)=C3C(=O)c4c(O)ccc([N+](=O)[O-])c4C[C@H]3C[C@@H]12	0	NITROCYCLINE
BBB1652	CN(C)[C@@H]1C(O)=C(C(N)=O)C(=O)[C@@]2(O)C(O)=C3C(=O)c4c(O)cccc4[C@@H](O)[C@H]3C[C@@H]12	0	DEMECYCLINE
BBB1653	CN(C)[C@@H]1C(O)=C(C(N)=O)C(=O)[C@@]2(O)C(O)=C3C(=O)c4c(ccc(N)c4O)C[C@H]3C[C@@H]12	0	AMICYCLINE
BBB1654	CN(C)c1cc(-c2n[nH]c(N)n2)ccn1	0	BBCPD10
BBB1655	CN(CCN(C)CNC(=O)C1=C(O)[C@@H](N(C)C)[C@@H]2C[C@H]3C(=C(O)[C@]2(O)C1=O)C(=O)c1c(O)cccc1[C@@]3(C)O)CNC(=O)C1=C(O)[C@@H](N(C)C)[C@@H]2C[C@H]3C(=C(O)[C@]2(O)C1=O)C(=O)c1c(O)cccc1[C@@]3(C)O	0	ETAMOCYCLINE
BBB1656	CN(N=O)C(=O)NC1C(O)OC(CO)C(O)C1O	0	STREPTOZOTOCIN
BBB1657	CN1C(C(=O)Nc2ccccn2)=C(O)c2ccccc2S1(=O)=O	0	PIROXICAM
BBB1658	CN1C(C(=O)Nc2ccccn2)=C(O)c2sccc2S1(=O)=O	0	TENOXICAM
BBB1659	CN1CC(C(=O)NC2(C)OC3(O)C4CCCN4C(=O)C(Cc4ccccc4)N3C2=O)CC2c3cccc4[nH]cc(c34)CC21	0	DIHYDROERGOTAMINE
BBB1660	CN1CCN(c2c(F)cc3c(=O)c(C(=O)O)cn4c3c2SCC4)CC1	0	RUFLOXACIN
BBB1661	CN1CCN(c2cc3c(cc2F)c(=O)c(C(=O)O)cn3-c2ccc(F)cc2)CC1	0	DIFLOXACIN
BBB1662	CN1Cc2c(-c3noc(C(C)(C)O)n3)ncn2-c2cccc(Cl)c2C1=O	0	MONO-HYDROXYLATED-L-663581
BBB1663	CN1Cc2c(-c3noc(C(C)(CO)CO)n3)ncn2-c2cccc(Cl)c2C1=O	0	BIS-HYDROXYLATED-L-663581
BBB1664	CN1Cc2c(-c3noc(C(C)(O)CO)n3)ncn2-c2cccc(Cl)c2C1=O	0	35
BBB1665	CNC(=C[N+](=O)[O-])NCCSCc1ccc(CN(C)C)o1	0	RANITIDINE
BBB1666	CNC(=O)C[C@H](N)C(=O)N[C@@H](C(=O)N[C@@H]1C(=O)N2[C@@H](C(=O)O)C(C)(C)S[C@H]12)c1ccc(O)cc1	0	ASPOXICILLIN
BBB1667	CNC(C)C(=O)c1ccc(OC)cc1	0	METHOXYPHEDRINE
BBB1668	CNC(C)C(O)c1ccc(O)cc1	0	HYDROXYEPHEDRINE
BBB1669	CNCC(O)c1ccc(OC(=O)C(C)(C)C)c(OC(=O)C(C)(C)C)c1	0	DIPIVEFRIN (DIPIVEFRINE)
BBB1670	CNCC(O)c1cccc(OC(=O)C(C)(C)C)c1	0	PIVENFRINE
BBB1671	CNCC[C@@H](O)[C@@H]1C[C@H](SC2=C(C(=O)O)N3C(=O)[C@H]([C@@H](C)O)[C@H]3[C@H]2C)CN1	0	LENAPENEM
BBB1672	CN[C@@H]1[C@@H](O)[C@@H](O[C@@H]2[C@@H](O)[C@H](O[C@H]3OC(CN)=CC[C@H]3N)[C@@H](N)C[C@H]2N)OC[C@]1(C)O	0	SISOMICIN
BBB1673	CN[C@@H]1[C@@H](O[C@H]2O[C@H](CO)[C@@H](N)[C@H](O)[C@H]2O)OC2C[C@@H](N)[C@@H](O[C@@H]3[C@@H](N)C[C@@H](N)[C@H](O)[C@H]3O)O[C@@H]2[C@@H]1O	0	APRAMYCIN
BBB1674	CN[C@@H]1[C@H](O)[C@@H](O[C@H]2[C@H](N)C[C@H](N)[C@@H](O[C@H]3O[C@H](CN)CC[C@H]3N)[C@H]2O)OC[C@]1(C)O	0	GENTAMICIN
BBB1675	CN[C@@H]1[C@H](O[C@H]2[C@H](O[C@@H]3[C@@H](NC(=N)N)[C@H](O)[C@@H](NC(=N)N)[C@H](O)[C@H]3O)O[C@@H](C)[C@]2(O)C=O)O[C@@H](CO)[C@H](O)[C@H]1O	0	STREPTOMYCIN
BBB1676	CN[C@@H]1[C@H](O[C@H]2[C@H](O[C@@H]3[C@@H](NC(=N)N)[C@H](O)[C@@H](NC(=N)N)[C@H](O)[C@H]3O)O[C@@H](C)[C@]2(O)CO)O[C@@H](CO)[C@H](O)[C@H]1O	0	DIHYDROSTREPTOMYCIN
BBB1677	CN[C@H](CC(C)C)C(=O)N[C@H]1C(=O)N[C@@H](CC(N)=O)C(=O)N[C@H]2C(=O)N[C@H]3C(=O)N[C@H](C(=O)N[C@H](C(=O)O)c4cc(O)cc(O)c4-c4cc3ccc4O)[C@H](O)c3ccc(c(Cl)c3)Oc3cc2cc(c3O[C@@H]2O[C@H](CO)[C@@H](O)[C@H](O)[C@H]2O[C@H]2C[C@](C)(N)[C@H](O)[C@H](C)O2)Oc2ccc(cc2Cl)[C@H]1O	0	VANCOMYCIN
BBB1678	CN[C@H]1[C@@H](O)C(O[C@H]2[C@@H](NC(=O)C(O)CN)C[C@H](N)[C@@H](OC3O[C@H](CN)[C@@H](O)[C@H](O)[C@H]3O)[C@@H]2O)OC[C@]1(C)O	0	ISEPAMICIN (ISEPAMYCIN)
BBB1679	CO/N=C(/C(=O)N[C@@H]1C(=O)N2C(C(=O)O)=C(/C=C/Sc3n[nH]c(=O)c(=O)n3CC=O)CS[C@H]12)c1csc(N)n1	0	CEFTIOLENE
BBB1680	CO/N=C(/C(=O)N[C@@H]1C(=O)N2C(C(=O)O)=C(COC(N)=O)CS[C@H]12)c1ccco1	0	CEFUROXIME
BBB1681	CO/N=C(/C(=O)N[C@@H]1C(=O)N2C(C(=O)[O-])=C(C[N+]3(C)CCCC3)CS[C@H]12)c1csc(N)n1	0	CEFEPIME
BBB1682	CO/N=C(/C(=O)N[C@@H]1C(=O)N2C(C(=O)[O-])=C(C[N+]34CCC(C(N)=O)(CC3)CC4)CS[C@H]12)c1nsc(N)n1	0	CEFCLIDIN
BBB1683	CO/N=C(/C(=O)N[C@@H]1C(=O)N2C(C(=O)[O-])=C(C[n+]3ccc(N)n3CCO)CS[C@H]12)c1csc(N)n1	0	CEFOSELIS
BBB1684	CO/N=C(/C(=O)N[C@@H]1C(=O)N2C(C(=O)[O-])=C(C[n+]3cccc4c3CCCC4)CS[C@H]12)c1csc(N)n1	0	CEFQUINOME
BBB1685	CO/N=C(\C(=O)N[C@@H]1C(=O)N(OCC(=O)O)[C@H]1C)c1csc(N)n1	0	OXIMONAM
BBB1686	CO/N=C(\C(=O)N[C@@H]1C(=O)N(OCC(=O)OCC(=O)OC(C)(C)C)[C@H]1C)c1csc(N)n1	0	GLOXIMONAM
BBB1687	CO/N=C(\C(=O)N[C@@H]1C(=O)N2C(C(=O)O)=C(/C=C\c3scnc3C)CS[C@H]12)c1csc(N)n1	0	CEFDITOREN
BBB1688	CO/N=C(\C(=O)N[C@@H]1C(=O)N2C(C(=O)O)=C(C)CS[C@H]12)c1csc(N)n1	0	CEFETAMET
BBB1689	CO/N=C(\C(=O)N[C@@H]1C(=O)N2C(C(=O)O)=C(COC(C)=O)CS(=O)[C@H]12)c1csc(N)n1	0	CEFTIOXIDE
BBB1690	CO/N=C(\C(=O)N[C@@H]1C(=O)N2C(C(=O)O)=C(COC(C)=O)CS[C@H]12)c1ccco1	0	CEFURACETIME
BBB1691	CO/N=C(\C(=O)N[C@@H]1C(=O)N2C(C(=O)O)=C(COC(C)=O)CS[C@H]12)c1csc(N)n1	0	CEFOTAXIME
BBB1692	CO/N=C(\C(=O)N[C@@H]1C(=O)N2C(C(=O)O)=C(CSC(=O)c3ccco3)CS[C@H]12)c1csc(N)n1	0	CEFTIOFUR
BBB1693	CO/N=C(\C(=O)N[C@@H]1C(=O)N2C(C(=O)O)=C(CSc3cnns3)CS[C@H]12)c1csc(N)n1	0	CEFUZONAM
BBB1694	CO/N=C(\C(=O)N[C@@H]1C(=O)N2C(C(=O)O)=C(CSc3nc(C)c(CC(=O)O)s3)CS[C@H]12)c1csc(N)n1	0	CEFODIZIME
BBB1695	CO/N=C(\C(=O)N[C@@H]1C(=O)N2C(C(=O)O)=C(CSc3nnnn3C)CS[C@H]12)c1csc(N)n1	0	CEFMENOXIME
BBB1696	CO/N=C(\C(=O)N[C@@H]1C(=O)N2C(C(=O)O)=C(Cn3nnc(C)n3)CS[C@H]12)c1csc(N)n1	0	CEFTERAM
BBB1697	CO/N=C(\C(=O)N[C@@H]1C(=O)N2C(C(=O)O)=CCS[C@H]12)c1csc(N)n1	0	CEFTIZOXIME
BBB1698	CO/N=C(\C(=O)N[C@@H]1C(=O)N2C(C(=O)OC(C)OC(=O)C(C)(C)OC)=C(COC(N)=O)CS[C@H]12)c1ccco1	0	CEFUROXIME-PIVOXETIL
BBB1699	CO/N=C(\C(=O)N[C@@H]1C(=O)N2C(C(=O)OC(C)OC(C)=O)=C(COC(N)=O)CS[C@H]12)c1ccco1	0	CEFUROXIME-AXETIL
BBB1700	CO/N=C(\C(=O)N[C@@H]1C(=O)N2C(C(=O)OCOC(=O)C(C)(C)C)=CCS[C@H]12)c1csc(NC(=O)[C@H](C)N)n1	0	CEFTIZOXIME ALAPIVOXIL (KY020)
BBB1701	CO/N=C(\C(=O)N[C@@H]1C(=O)N2C(C(=O)[O-])=C(C[n+]3cccc4c3CCC4)CS[C@H]12)c1csc(N)n1	0	CEFPIROME
BBB1702	CO/N=C(\C(=O)N[C@@H]1C(=O)N2C(C(=O)[O-])=C(C[n+]3ccn4ncccc43)CS[C@H]12)c1nsc(N)n1	0	CEFOZOPRAN
BBB1703	COC(=O)C1=C(C)NC(C)=C(C(=O)OC)C1c1ccccc1[N+](=O)[O-]	0	NIFEDIPINE
BBB1704	COC(=O)C1=C(C)NC(C)=C(C(=O)OCCN(C)Cc2ccccc2)C1c1cccc([N+](=O)[O-])c1	0	NICARDIPINE
BBB1705	COC(=O)C1NC(=O)[C@H]2NC(=O)[C@H](NC(=O)[C@@H]3NC(=O)[C@H]4NC(=O)[C@H](NC(=O)[C@@H](N)c5ccc(O)c(c5)Oc5cc4cc(O)c5C)[C@H](O)c4ccc(c(Cl)c4)Oc4cc3cc(c4O)Oc3ccc(cc3Cl)[C@H]2O[C@@H]2O[C@H](CO)[C@@H](O)[C@H](O)[C@H]2NC(C)=O)c2ccc(O)c(c2)-c2c(O)cc(O)cc21	0	TEICOPLANIN
BBB1706	COC(C(=O)N[C@@H]1C(=O)N2[C@@H](C(=O)O)C(C)(C)S[C@H]12)c1ccc(Cl)c(Cl)c1	0	CLOMETOCILLIN
BBB1707	COC1=C(C(=O)O)N2C(=O)[C@@H](NC(=O)[C@H](N)C3C=CCC=C3)[C@H]2SC1	0	CEFROXADINE
BBB1708	COC1C=COC2(C)Oc3c(C)c(O)c4c(O)c(c(C=NN5CCN(C)CC5)c(O)c4c3C2=O)NC(=O)C(C)=CC=CC(C)C(O)C(C)C(O)C(C)C(OC(C)=O)C1C	0	RIFAMPIN (RIFAMPICIN)
BBB1709	COCC(=O)OC1(CCN(C)CCCc2nc3ccccc3[nH]2)CCc2cc(F)ccc2C1C(C)C	0	MIBEFRADIL
BBB1710	COCC1=C(C(=O)O)N2C(=O)[C@@H](NC(=O)/C(=N\O)c3csc(N)n3)[C@H]2SC1	0	CEFDALOXIME
BBB1711	COCC1=C(C(=O)O)N2C(=O)[C@@H](NC(=O)/C(=N\OC)c3csc(N)n3)[C@H]2SC1	0	CEFPODOXIME
BBB1712	COCOC(=O)[C@@H]1N2C(=O)[C@@H](N3C(=O)C(c4ccc(O)cc4)NC3(C)C)[C@H]2SC1(C)C	0	SARMOXICILLIN
BBB1713	COCOC(=O)[C@@H]1N2C(=O)[C@@H](N3C(=O)C(c4ccccc4)NC3(C)C)[C@H]2SC1(C)C	0	SARPICILLIN
BBB1714	CON=C(C(=O)NC1C(=O)N2C(C(=O)O)=C(CSc3nc(=O)c(=O)[nH]n3C)CSC12)c1csc(N)n1	0	CEFTRIAXONE
BBB1715	CO[C@@H]1C(N(C)C(=O)CN)[C@@H](O)[C@H](O[C@H]2O[C@H](C(C)N)CC[C@H]2N)[C@@H](N)[C@@H]1O	0	ASTROMICIN
BBB1716	CO[C@@H]1[C@@H](OC(N)=O)[C@@H](O)[C@@H](Oc2ccc3c(O)c(NC(=O)c4ccc(O)c(CC=C(C)C)c4)c(=O)oc3c2C)OC1(C)C	0	NOVOBIOCIN
BBB1717	CO[C@@H]1[C@@H](OC2O[C@H](C)[C@@H](O[C@H]3C[C@@](C)(O)[C@@H](O)[C@H](C)O3)[C@H](N(C)C)[C@H]2O)[C@@H](CC=O)C[C@@H](C)[C@@H](O)C=CC=CC[C@@H](C)OC(=O)C[C@H]1O	0	KITASAMYCIN
BBB1718	CO[C@@H]1[C@@H](OC2O[C@H](C)[C@@H](O[C@H]3C[C@@](C)(O)[C@@H](O)[C@H](C)O3)[C@H](N(C)C)[C@H]2O)[C@@H](CC=O)C[C@@H](C)[C@@H](OC2CC[C@H](N(C)C)[C@@H](C)O2)C=CC=CC[C@@H](C)OC(=O)C[C@H]1O	0	SPIRAMYCIN
BBB1719	CO[C@@H]1[C@@H](O[C@@H]2O[C@H](C)[C@@H](O[C@H]3C[C@@](C)(O)[C@@H](OC(=O)CC(C)C)[C@H](C)O3)[C@H](N(C)C)[C@H]2O)[C@@H](CC=O)C[C@@H](C)[C@@H](O)C=CC=CC[C@@H](C)OC(=O)C[C@H]1OC(C)=O	0	JOSAMYCIN
BBB1720	CO[C@@]1(NC(=O)C(C(=O)O)c2ccc(O)cc2)C(=O)N2C(C(=O)O)=C(CSc3nnnn3C)CO[C@@H]21	0	MOXALACTAM (LATAMOXEF)
BBB1721	CO[C@@]1(NC(=O)C(C(=O)O)c2ccsc2)C(=O)N2[C@@H](C(=O)O)C(C)(C)S[C@@H]21	0	TEMOCILLIN
BBB1722	CO[C@@]1(NC(=O)C2SC(=C(C(N)=O)C(=O)O)S2)C(=O)N2C(C(=O)O)=C(CSc3nnnn3C)CS[C@@H]21	0	CEFOTETAN
BBB1723	CO[C@@]1(NC(=O)CSC(F)F)C(=O)N2C(C(=O)O)=C(CSc3nnnn3CCO)CO[C@@H]21	0	FLOMOXEF
BBB1724	CO[C@@]1(NC(=O)CSCC#N)C(=O)N2C(C(=O)O)=C(CSc3nnnn3C)CS[C@@H]21	0	CEFMETAZOLE
BBB1725	CO[C@@]1(NC(=O)Cc2cccs2)C(=O)N2C(C(=O)O)=C(COC(N)=O)CS[C@@H]21	0	CEFOXITIN
BBB1726	CO[C@H]1C=CO[C@@]2(C)Oc3c(C)c(O)c4c(O)c(c(/C=N/N5CCN(C6CCCC6)CC5)c(O)c4c3C2=O)NC(=O)C(C)=CC=C[C@H](C)[C@H](O)[C@@H](C)[C@@H](O)[C@@H](C)[C@H](OC(C)=O)[C@@H]1C	0	RIFAPENTINE
BBB1727	CO[C@H]1C=CO[C@@]2(C)Oc3c(C)c(O)c4c(O)c(c5c(nc6cc(C)ccn65)c4c3C2=O)NC(=O)C(C)=CC=C[C@H](C)[C@H](O)[C@@H](C)[C@@H](O)[C@@H](C)[C@H](OC(C)=O)[C@@H]1C	0	RIFAXIMIN
BBB1728	CO[C@H]1C=CO[C@@]2(C)Oc3c(C)c(O)c4c(O)c(cc(O)c4c3C2=O)NC(=O)C(C)=CC=C[C@H](C)[C@H](O)[C@@H](C)[C@@H](O)[C@@H](C)[C@H](OC(C)=O)[C@@H]1C	0	RIFAMYCIN
BBB1729	CO[C@H]1C=CO[C@@]2(C)Oc3c(C)c(O)c4c(c3C2=O)C2=NC3(CCN(CC(C)C)CC3)NC2=C(NC(=O)C(C)=CC=C[C@H](C)[C@H](O)[C@@H](C)[C@@H](O)[C@@H](C)[C@H](OC(C)=O)[C@@H]1C)C4=O	0	RIFABUTIN
BBB1730	CO[C@H]1CCC[C@H]2C1=C(C(=O)O)N1C(=O)[C@H]([C@@H](C)O)[C@@H]21	0	SANFETRINEM
BBB1731	CO[C@H]1C[C@H](O[C@@H]2[C@@H](C)C(=O)O[C@H](C)[C@H](C)[C@H](O)[C@@H](C)C(=O)[C@]3(CO3)C[C@H](C)[C@H](O[C@@H]3O[C@H](C)C[C@H](N(C)C)[C@H]3O)[C@H]2C)O[C@@H](C)[C@@H]1O	0	OLEANDOMYCIN
BBB1732	CO[C@H]1C[C@H](O[C@@H]2[C@@H](C)C(=O)O[C@H](C)[C@H](C)[C@H](OC(C)=O)[C@@H](C)C(=O)[C@]3(CO3)C[C@H](C)[C@H](O[C@@H]3O[C@H](C)C[C@H](N(C)C)[C@H]3OC(C)=O)[C@H]2C)O[C@@H](C)[C@@H]1OC(C)=O	0	TROLEANDOMYCIN
BBB1733	CO[C@H]1C[C@H](O[C@H]2[C@H](C)O[C@@H](O[C@@H]3C(C)=CC[C@@H]4C[C@@H](C[C@]5(CC[C@H](C)[C@@H](C(C)C)O5)O4)OC(=O)[C@@H]4C=C(C)[C@@H](O)[C@H]5OCC(=CC=C[C@@H]3C)[C@@]45O)C[C@@H]2OC)O[C@@H](C)[C@@H]1O	0	EQVALAN (IVERMECTIN-II)
BBB1734	CO[C@]12[C@@H](COC(N)=O)C3=C(C(=O)C(C)=C(N)C3=O)N1C[C@H]1N[C@H]12	0	MITOMYCIN
BBB1735	COc1cc([C@@H]2c3cc4c(cc3[C@@H](O[C@@H]3O[C@@H]5CO[C@H](C)O[C@H]5[C@H](O)[C@H]3O)[C@H]3COC(=O)[C@H]23)OCO4)cc(OC)c1O	0	ETOPOSIDE
BBB1736	COc1cc2c(c(OC)c1OC)-c1ccc(OC)c(=O)cc1[C@@H](NC(C)=O)CC2	0	COLCHICINE
BBB1737	COc1ccc(-c2cc(=O)c3c(O)cc(O[C@@H]4O[C@H](CO[C@@H]5O[C@@H](C)[C@H](O)[C@@H](O)[C@H]5O)[C@@H](O)[C@H](O)[C@H]4O)cc3o2)cc1O	0	DIOSMIN
BBB1738	COc1ccc(C2Sc3ccccc3N(CCN(C)C)C(=O)C2OC(C)=O)cc1	0	DILTIAZEM
BBB1739	COc1ccc(CC(=O)N2CCN(C(C)=O)CC2CN2CCC(O)C2)cc1	0	GR94839_F
BBB1740	COc1ccc(Cl)cc1C(=O)NCCc1ccc(S(=O)(=O)NC(=O)NC2CCCCC2)cc1	0	GLIBENCLAMIDE
BBB1741	COc1ccc2[nH]c(S(=O)Cc3ncc(C)c(OC)c3C)nc2c1	0	OMEPRAZOLE
BBB1742	COc1cccc(OC)c1C(=O)N[C@@H]1C(=O)N2[C@@H](C(=O)O)C(C)(C)S[C@H]12	0	METICILLIN (TAMETICILLIN)
BBB1743	COc1cccc2c1C(=O)c1c(O)c3c(c(O)c1C2=O)C[C@@](O)(/C(C)=N\NC(=O)c1ccccc1)C[C@@H]3O[C@H]1C[C@H](N)[C@H](O)[C@H](C)O1	0	ZORUBICIN
BBB1744	COc1cccc2c1C(=O)c1c(O)c3c(c(O)c1C2=O)C[C@@](O)(C(=O)CO)C[C@@H]3O[C@H]1C[C@H](N)C[C@H](C)O1	0	ESORUBICIN
BBB1745	COc1cccc2c1C(=O)c1c(O)c3c(c(O)c1C2=O)C[C@@](O)(C(=O)CO)C[C@@H]3O[C@H]1C[C@H](N)[C@H](O[C@H]2CCCCO2)[C@H](C)O1	0	PIRARUBICIN
BBB1746	COc1cccc2c1C(=O)c1c(O)c3c(c(O)c1C2=O)C[C@@](O)(C(=O)CO)C[C@@H]3O[C@H]1C[C@H](NC(=O)[C@@H](N)CC(C)C)[C@H](O)[C@H](C)O1	0	LEURUBICIN
BBB1747	COc1cccc2c1C(=O)c1c(O)c3c(c(O)c1C2=O)C[C@@](O)(C(C)=O)C[C@@H]3O[C@H]1C[C@H](N)[C@H](O)[C@H](C)O1	0	DAUNORUBICIN
BBB1748	COc1cccc2c1C(=O)c1c(O)c3c(c(O)c1C2=O)C[C@@](O)(C(O)CO)C[C@@H]3O	0	ADRIAMYCINOL-AGLYCONE
BBB1749	COc1cccnc1CCCCNc1nc(=O)c(Cc2ccc(C)nc2)c[nH]1	0	ICOTIDINE
BBB1750	CSc1ccc(CC(=O)N2CCN(C(C)=O)CC2CN2CCC(O)C2)cc1	0	GR94839_B
BBB1751	C[C@@H](O)[C@H]1C(=O)N2C(C(=O)O)=C(COC(N)=O)S[C@H]12	0	RITIPENEM
BBB1752	C[C@@H](O)[C@H]1C(=O)N2C(C(=O)O)=C(SCCNC=N)C[C@H]12	0	IMIPENEM
BBB1753	C[C@@H](O)[C@H]1C(=O)N2C(C(=O)O)=C(S[C@H]3CCS(=O)C3)S[C@H]12	0	SULOPENEM
BBB1754	C[C@@H](O)[C@H]1C(=O)N2C(C(=O)O)=C([C@H]3CCCO3)S[C@H]12	0	FROPENEM (FAROPENEM)
BBB1755	C[C@@H](O)[C@H]1C(=O)N2C(C(=O)[O-])=C(SC3Cn4cnc[n+]4C3)[C@H](C)[C@H]12	0	BIAPENEM
BBB1756	C[C@@H]1OC(=O)C[C@H](O)C[C@H](O)CC[C@@H](O)[C@H](O)C[C@H](O)C[C@]2(O)C[C@H](O)[C@@H](C(=O)O)[C@H](C[C@@H](O[C@H]3O[C@@H](C)[C@H](O)[C@@H](N)[C@H]3O)C=CC=CC=CC=CC=CC=CC=C[C@H](C)[C@@H](O)[C@H]1C)O2	0	AMPHOTERICIN-B
BBB1757	C[C@@H]1O[C@@H](O[C@H]2C[C@](O)(C(=O)CO)Cc3c(O)c4c(c(O)c32)C(=O)c2ccccc2C4=O)C[C@H](N)[C@@H]1O	0	MEDORUBICIN
BBB1758	C[C@@]1(Cn2ccnn2)[C@@H](C(=O)O)N2C(=O)C[C@@H]2S1(=O)=O	0	TAZOBACTAM
BBB1759	C[C@H](O)[C@H]1C(=O)N2C(C(=O)O)=C(S[C@@H]3CN[C@H](C(=O)N(C)C)C3)[C@H](C)[C@H]12	0	MEROPENEM
BBB1760	C[C@H]1COc2c(N3CCN(C)CC3)c(F)cc3c(=O)c(C(=O)O)cn1c23	0	LEVOFLOXACIN
BBB1761	C[C@H]1[C@H](NC(=O)/C(=N\OC(C)(C)C(=O)O)c2csc(N)n2)C(=O)N1S(=O)(=O)O	0	AZTREONAM
BBB1762	C[C@]12CCC(=O)C=C1CC[C@H]1C3CC[C@H](C(=O)CO)C3(C=O)C[C@H](O)C12	0	ALDOSTERONE
BBB1763	C[N+]1(C)CCCCC1COC(=O)C(O)(c1ccccc1)c1ccccc1	0	BEVONIUM
BBB1764	C[N+]1(CCCS(=O)(=O)[O-])C2CCC1CC(OC(=O)C(CO)c1ccccc1)C2	0	SULTROPONIUM
BBB1765	Cc1c(F)c(N2CCNC(C)C2)cc2c1c(=O)c(C(=O)O)cn2C1CC1	0	GREPAFLOXACIN
BBB1766	Cc1c(O)c(=O)ccn1CCCO	0	CP41
BBB1767	Cc1c(O)cccc1C(=O)N[C@@H](CSc1ccccc1)[C@H](O)CN1C[C@H]2CCCC[C@H]2C[C@H]1C(=O)NC(C)(C)C	0	NELFINAVIR
BBB1768	Cc1c2oc3c(C)ccc(C(=O)N[C@@H]4C(=O)N[C@H](C(C)C)C(=O)N5CCC[C@H]5C(=O)N(C)CC(=O)N(C)[C@@H](C(C)C)C(=O)O[C@@H]4C)c3nc-2c(C(=O)N[C@@H]2C(=O)N[C@H](C(C)C)C(=O)N3CCC[C@H]3C(=O)N(C)CC(=O)N(C)[C@@H](C(C)C)C(=O)O[C@@H]2C)c(N)c1=O	0	DACTINOMYCIN
BBB1769	Cc1cc(=O)oc2cc(O)ccc12	0	HYMECROMONE
BBB1770	Cc1cc(NC(=O)C2=C(O)c3ccccc3S(=O)(=O)N2C)no1	0	ISOXICAM
BBB1771	Cc1cc(O)c(C(=O)N[C@@H](C(=O)N[C@@H]2C(=O)N3C(C(=O)O)=C(CSc4nnnn4C)CS[C@H]23)c2ccc(O)cc2)cn1	0	CEFPIRAMIDE
BBB1772	Cc1ccc(C(=O)c2cc(O)c(O)c([N+](=O)[O-])c2)cc1	0	TOLCAPONE
BBB1773	Cc1ccc(C(C)C)c(OCC2=NCCN2)c1	0	TYMAZOLINE
BBB1774	Cc1ccc(CC2=CNC(NCCSCc3ccc(CN(C)C)o3)=NC2)cn1	0	8-5
BBB1775	Cc1ccc(Cc2c[nH]c(NCCCCc3ncc(Br)cc3C)nc2=O)cn1	0	TEMELASTINE
BBB1776	Cc1ccc(Cc2c[nH]c(NCCSCc3ccc(CN(C)C)o3)nc2=O)cn1	0	LUPITIDINE
BBB1777	Cc1ccccc1C(OCCN(C)C)c1ccccc1	0	ORPHENADRINE
BBB1778	Cc1cnc(NC(=O)C2=C(O)c3ccccc3S(=O)(=O)N2C)s1	0	MELOXICAM
BBB1779	Cc1cnn(-c2c(Cl)cccc2Cl)c1C(=O)NC1C(=O)N2C1SC(C)(C)C2C(=O)O	0	PRAZOCILLIN
BBB1780	Cc1nnc(SCC2=C(C(=O)O)N3C(=O)C(NC(=O)Cn4cnnn4)C3SC2)s1	0	CEFAZOLIN
BBB1781	Cc1nnc(SCC2=C(C(=O)O)N3C(=O)[C@@H](NC(=O)Cn4cc(Cl)c(=O)c(Cl)c4)[C@H]3SC2)s1	0	CEFAZEDONE
BBB1782	Cc1nnc(SCC2=C(C(=O)O)N3C(=O)[C@@H](NC(=O)[C@H](N)c4ccc(O)cc4)[C@H]3SC2)s1	0	CEFAPAROLE
BBB1783	Cc1nnc(SCC2=C(C(=O)O)N3C(=O)[C@@H](NC(=O)[C@H](O)c4ccccc4)[C@H]3SC2)s1	0	CEFCANEL
BBB1784	Cc1nnc(SCC2=C(C(=O)OCc3oc(=O)oc3C)N3C(=O)[C@@H](NC(=O)[C@H](OC(=O)[C@H](C)N)c4ccccc4)[C@H]3SC2)s1	0	CEFCANEL-DALOXATE
BBB1785	Cc1oc(=O)oc1COC(=O)[C@@H]1N2C(=O)[C@@H](NC(=O)[C@H](N)c3ccccc3)[C@H]2SC1(C)C	0	LENAMPICILLIN
BBB1786	Cc1onc(-c2c(Cl)cccc2Cl)c1C(=O)N[C@@H]1C(=O)N2[C@@H](C(=O)O)C(C)(C)S[C@H]12	0	DICLOXACILLIN
BBB1787	Cc1onc(-c2c(F)cccc2Cl)c1C(=O)NC1C(=O)N2C1SC(C)(C)C2C(=O)O	0	FLUCLOXACILLIN
BBB1788	Cc1onc(-c2ccccc2)c1C(=O)N[C@@H]1C(=O)N2[C@@H](C(=O)O)C(C)(C)S[C@H]12	0	OXACILLIN
BBB1789	Cc1onc(-c2ccccc2Cl)c1C(=O)N[C@@H]1C(=O)N2[C@@H](C(=O)O)C(C)(C)S[C@H]12	0	CLOXACILLIN
BBB1790	Cn1c(=O)c2c(ncn2CCNCC(O)c2ccc(O)c(O)c2)n(C)c1=O	0	THEODRENALINE
BBB1791	Cn1nnnc1SCC1=C(C(=O)O)N2C(=O)[C@@H](NC(=O)CS/C=C\C#N)[C@H]2SC1	0	CEFIVITRIL
BBB1792	Cn1nnnc1SCC1=C(C(=O)O)N2C(=O)[C@@H](NC(=O)CSC(F)(F)F)[C@H]2SC1	0	CEFAZAFLUR
BBB1793	Cn1nnnc1SCC1=C(C(=O)O)N2C(=O)[C@@H](NC(=O)[C@H](O)c3ccccc3)[C@H]2SC1	0	CEFAMANDOLE
BBB1794	N=C(N)NC(=O)c1nc(Cl)c(N)nc1N	0	AMILORIDE
BBB1795	N=C(N)NCC1COC2(CCCCC2)O1	0	GUANADREL
BBB1796	NC(=O)OC[C@@H]1[C@H](NC(=O)/C(=N/OCC(=O)O)c2csc(N)n2)C(=O)N1S(=O)(=O)O	0	CARUMONAM
BBB1797	NC(=O)c1cc[n+](CC2=C(C(=O)[O-])N3C(=O)[C@@H](NC(=O)Cc4cccs4)[C@H]3SC2)cc1	0	CEFALONIUM
BBB1798	NC(=O)c1cc[n+](CC2=C(C(=O)[O-])N3C(=O)[C@@H](NC(=O)[C@@H](c4ccccc4)S(=O)(=O)O)[C@H]3SC2)cc1	0	CEFSULODIN
BBB1799	NC(CO)(CO)CO	0	TROMETAMOL
BBB1800	NC(CO)C(=O)NNCc1ccc(O)c(O)c1O	0	BENSERAZIDE
BBB1801	NCC(O)c1ccc(O)c(O)c1	0	NOREPINEPHRINE
BBB1802	NCC(O)c1cccc(O)c1	0	NORFENEFRINE
BBB1803	NCCCNCCSP(=O)(O)O	0	AMIFOSTINE
BBB1804	NCC[C@@H](O)CN[C@@H]1C[C@H](N)[C@@H](O[C@H]2O[C@H](CN)[C@@H](O)[C@H](O)[C@H]2O)[C@H](O)[C@H]1O[C@H]1O[C@H](CO)[C@@H](O)[C@H](N)[C@H]1O	0	BUTIKACIN
BBB1805	NCC[C@H](O)C(=O)N[C@@H]1C[C@H](N)[C@@H](O[C@H]2O[C@H](CN)CC[C@H]2N)[C@H](O)[C@H]1O[C@H]1O[C@H](CO)[C@@H](O)[C@H](N)[C@H]1O	0	ARBEKACIN
BBB1806	NC[C@@H]1CC[C@@H](N)[C@@H](O[C@@H]2[C@@H](N)C[C@@H](N)[C@H](O[C@H]3O[C@H](CO)[C@@H](O)[C@H](N)[C@H]3O)[C@H]2O)O1	0	DIBEKACIN
BBB1807	NC[C@@H]1O[C@H](O[C@H]2[C@H](CO)O[C@H](O[C@@H]3[C@@H](O)[C@H](N)C[C@H](N)[C@H]3O[C@H]3O[C@H](CN)[C@@H](O)[C@H](O)[C@H]3N)[C@H]2O)[C@H](N)[C@@H](O)[C@@H]1O	0	NEOMYCINBAS2ETHYLBUTYRATE (FRAMYCETIN)
BBB1808	NC[C@H]1O[C@H](O[C@@H]2[C@@H](N)C[C@@H](N)C(O[C@H]3O[C@H](CO)[C@@H](O)[C@H](N)[C@H]3O)[C@H]2O)[C@H](N)C[C@@H]1O	0	TOBRAMYCIN
BBB1809	NC[C@H]1O[C@H](O[C@@H]2[C@@H](N)C[C@@H](N)[C@H](O)[C@H]2O)[C@H](N)[C@@H](O)[C@@H]1O	0	NEAMINE (NEOMYCIN)
BBB1810	NC[C@H]1O[C@H](O[C@@H]2[C@@H](N)C[C@@H](N)[C@H](OC3O[C@H](CO)[C@@H](O)[C@H](N)[C@H]3O)[C@H]2O)[C@H](O)[C@@H](O)[C@@H]1O	0	KANAMYCIN
BBB1811	NC[C@H]1O[C@H](O[C@@H]2[C@@H](N)C[C@@H](N)[C@H](O[C@H]3O[C@H](CO)[C@@H](O)[C@H](N)[C@H]3O)[C@H]2O)[C@H](N)[C@@H](O)[C@@H]1O	0	BEKANAMYCIN
BBB1812	NC[C@H]1O[C@H](O[C@@H]2[C@@H](N)C[C@@H](NC(CO)CO)[C@H](O[C@H]3O[C@H](CO)[C@@H](O)[C@H](N)[C@H]3O)[C@H]2O)[C@H](N)[C@@H](O)[C@@H]1O	0	PROPIKACIN
BBB1813	NCc1ccccc1CC(=O)N[C@@H]1C(=O)N2C(C(=O)O)=C(CSc3nnnn3CC(=O)O)CS[C@H]12	0	CEFORANIDE
BBB1814	NS(=O)(=O)c1cc(C(=O)O)c(NCc2ccco2)cc1Cl	0	FUROSEMIDE
BBB1815	NS(=O)(=O)c1cc2c(cc1Cl)N=CNS2(=O)=O	0	CHLOROTHIAZIDE
BBB1816	NS(=O)(=O)c1cc2c(cc1Cl)NCNS2(=O)=O	0	HYDROCHLOROTHIAZIDE
BBB1817	N[C@@H](C(=O)N[C@@H]1C(=O)N2C(C(=O)O)=C(CSc3c[nH]nn3)CS[C@H]12)c1ccc(O)cc1	0	CEFATRIZINE
BBB1818	N[C@@H](C(=O)N[C@@H]1C(=O)N2C(C(=O)O)=C(Cl)CC[C@H]12)c1ccccc1	0	LORACARBEF
BBB1819	N[C@@H](C(=O)N[C@@H]1C(=O)N2C(C(=O)O)=C(Cl)CS[C@H]12)c1ccccc1	0	CEFACLOR
BBB1820	Nc1ccc(C(=O)O)c(O)c1	0	AMINOSALICYLICACID
BBB1821	Nc1ccc(N=Nc2ccccc2)c(N)n1	0	PHENAZOPYRIDINE
BBB1822	Nc1nc(/C(=C/CC(=O)O)C(=O)N[C@@H]2C(=O)N3C(C(=O)O)=CCS[C@H]23)cs1	0	CEFTIBUTEN
BBB1823	Nc1ncc(/C(=N/OC2CCNC2=O)C(=O)N[C@@H]2C(=O)N3C(C(=O)[O-])=C(C[n+]4ccccc4)CS[C@H]23)s1	0	CEFEMPIDONE
BBB1824	O=C(Cc1ccc(Cl)c(Cl)c1)N1CCN(CCO)CC1CN1CCC(O)C1	0	SB205563
BBB1825	O=C(Cc1ccc(Cl)c(Cl)c1)N1CCc2[nH]cnc2C1CN1CCC(O)C1	0	SB205605
BBB1826	O=C(Cc1ccc(Cl)c(Cl)c1)N1CCc2[nH]cnc2C1CN1CCCC1	0	BRL52974
BBB1827	O=C(Cc1ccc(Cl)c(Cl)c1)N1CCn2ccnc2C1CN1CCC(O)C1	0	SB204459
BBB1828	O=C(Cc1cccs1)N[C@@H]1C(=O)N2C(C(=O)O)=C(CSc3nc[nH]n3)CS[C@H]12	0	CEFETRIZOLE
BBB1829	O=C(Cc1cccs1)N[C@@H]1C(=O)N2C(C(=O)[O-])=C(C[n+]3ccccc3)CS[C@H]12	0	CEPHALORIDINE (CEFALORIDINE)
BBB1830	O=C(Cn1cnnn1)N[C@@H]1C(=O)N2C(C(=O)O)=C(CSc3nncs3)CS[C@H]12	0	CEFTEZOLE
BBB1831	O=C(O)C1=C(CSc2nnnn2CS(=O)(=O)O)CS[C@@H]2[C@H](NC(=O)[C@H](O)c3ccccc3)C(=O)N12	0	CEFONICID
BBB1832	O=C(O)CCCCCCCC(=O)O	0	AZELAICACID
BBB1833	O=C(O)CCCc1ccc(N(CCCl)CCCl)cc1	0	CHLORAMBUCIL
BBB1834	O=C(O)c1ccccc1O	0	SALICYLICACID
BBB1835	O=C(O)c1cn(C2CC2)c2cc(N3CCNCC3)c(F)cc2c1=O	0	CIPROFLOXACIN
BBB1836	O=C([O-])C1=C(C[n+]2ccc(CCS(=O)(=O)O)cc2)CS[C@@H]2[C@H](NC(=O)[C@H](NC(=O)c3nc[nH]c3C(=O)O)c3ccccc3)C(=O)N12	0	CEFPIMIZOLE
BBB1837	O=C(c1ccccc1)c1ccc2n1CCC2C(=O)O	0	KETOROLAC
BBB1838	O=C1C(O)=C(C2CCC(c3ccc(Cl)cc3)CC2)C(=O)c2ccccc21	0	ATOVAQUONE
BBB1839	O=C1Nc2ccc(Cl)cc2C(C#CC2CC2)(C(F)(F)F)O1	0	EFAVIRENZ
BBB1840	O=c1[nH]cnc2c1ncn2C1CCC(CO)O1	0	DIDANOSINE
BBB1841	OCC(O)C(O)C(O)C(O)CO	0	MANNITOL
BBB1842	OCCN(CCO)c1nc(N2CCCCC2)c2nc(N(CCO)CCO)nc(N3CCCCC3)c2n1	0	DIPYRIDAMOLE
BBB1843	[C-]#[N+]C(=C\c1ccc(O)cc1)/C(=C/c1ccc(O)cc1)[N+]#[C-]	0	XANTOCILLIN
